# Supplementary material for: Proteome Analysis Reveals Extensive Light Stress-Response Reprogramming in the Seagrass Zostera muelleri (Alismatales, Zosteraceae) Metabolism
Source: Front Plant Sci. 2017 Jan 17;7:2023. doi: 10.3389/fpls.2016.02023 (PMC5239797; doi:10.3389/fpls.2016.02023)
Supplement: Supplementary Table 1 — List of proteins identified, their peptide sequences and associated statistics for (Sheet A) super-saturating light (SSL; 600 μmol photons m−2s−1) and saturating light (SL, Control; 200 μmol photons m−2s−1) irradiance conditions; and for (Sheet B) limited light (LL; 20 μmol photons m−2s−1) and saturating light (SL, Control; 200 μmol photons ms−1) irradiance conditions. Protein name with spot numer, accession number, total peptide-spectrum matches (among them unique peptides are represented with Y) found for each protein, peptide molecular weight, their retention time, m/z value, −10lgP and other statistical parameters are shown. [file DataSheet1.XLSX]

## Sheet: A
Protein name	Spot number	Accession	Peptide	Unique	-10lgP	Mass	Length	ppm	m/z	z	RT	Area	Fraction	Start	End	PTM	AScore
Aconitase	25	KMZ63341.1	K.NGVTATDLVLTVTQILR.K	N	80.15	1813.03	17	7.6	907.53	2	28.64	8.75	107	351	367
			R.FSIDLPSSVSDIKPGQDVTVVTDN(+.98)GK.S	Y	78.84	2718.36	26	16.9	907.143	3	25.18	11.6	107	934	959	Deamidation (NQ)	N24:Deamidation (NQ):62.90
			R.FDTEVELAYFNHGGILPYVIR.N	N	77.15	2452.24	21	14.1	818.433	3	26.33	5.11	107	967	987
			K.N(+.98)GVTATDLVLTVTQILR.K	N	73.83	1814.01	17	6.3	908.02	2	29.27	42.2	107	351	367	Deamidation (NQ)	N1:Deamidation (NQ):244.33
			K.INPLVPVDLVIDHSVQVDVAR.S	N	73.41	2297.27	21	9.4	766.773	3	26.47	37.1	107	212	232
			K.VSEFSFEGKPAEIK.H	Y	70.79	1566.79	14	10	784.412	2	24.42	30.9	107	510	523
			R.SDETVAMIESYLR.A	Y	66.9	1512.71	13	2.2	757.365	2	25.87	13.6	107	424	436
			K.SGEDADSLGLTGHER.F	Y	65.13	1542.69	15	8.5	772.359	2	22.1	36.1	107	919	933
			K.FVEFYGEGM(+15.99)GELSLADR.A	N	62.49	1934.87	17	9.7	968.453	2	25.2	26.3	107	375	391	Oxidation (M)	M9:Oxidation (M):1000.00
			K.M(+15.99)FVDYSESQTEK.V	Y	59.78	1478.62	12	9.7	740.326	2	21.52	40.8	107	440	451	Oxidation (M)	M1:Oxidation (M):1000.00
			R.VLLQDFTGVPAVVDLAC(+71.04)MR.D	N	59.46	2117.1	19	-0.8	1059.56	2	26.51	4.1	107	181	199	Propionamide	C17:Propionamide:1000.00
			R.SDETVAM(+15.99)IESYLR.A	Y	59.21	1528.71	13	8.9	765.368	2	25.3	10.4	107	424	436	Oxidation (M)	M7:Oxidation (M):1000.00
			R.SNLVGMGVIPLC(+71.04)FK.S	N	58.13	1547.82	14	-1	774.917	2	26.09	4.8	107	905	918	Propionamide	C12:Propionamide:1000.00
			R.NC(+71.04)DEFQVTAK.D	N	56.4	1224.54	10	11.1	613.286	2	21.98	29.5	107	147	156	Propionamide	C2:Propionamide:1000.00
			R.DIWPSNEEIADVVQSSVLPSFFK.S	N	56.03	2606.29	23	6.5	869.776	3	27.24	14.8	107	686	708
			K.INPLVPVDLVIDHSVQ(+.98)VDVAR.S	N	52.09	2298.26	21	14	767.104	3	26.56	17	107	212	232	Deamidation (NQ)	Q16:Deamidation (NQ):85.76
			K.TSLAPGSGVVTK.Y	N	51.17	1115.62	12	11.1	558.823	2	21.41	119	107	567	578
			K.NSYESILTSLAK.P	Y	48.89	1324.69	12	6.7	663.355	2	25.52	26.2	107	99	110
			K.NDGQDTIILAGAEYGSGSSR.D	Y	45.68	2009.93	20	2.6	1005.97	2	24.48	4.94	107	860	879
			K.GPM(+15.99)LQGVK.A	N	43.38	844.448	8	-6.5	423.228	2	19.9	26	107	885	892	Oxidation (M)	M3:Oxidation (M):1000.00
			R.VLLQDFTGVPAVVDLAC(+71.04)M(+15.99)R.D	N	42.36	2133.1	19	4.4	1067.56	2	26.11	19.1	107	181	199	Propionamide; Oxidation (M)	C17:Propionamide:1000.00;M18:Oxidation (M):1000.00
			R.ANYLASPPLVVAY.A	N	42.25	1376.73	13	11.2	689.382	2	25.75	13.1	107	646	658
			K.IIDWENTSPK.L	N	39.92	1201.6	10	12	601.813	2	24.16	14.8	107	161	170
			K.N(+.98)SYESILTSLAK.P	Y	38.05	1325.67	12	13.9	663.852	2	25.63	15.1	107	99	110	Deamidation (NQ)	N1:Deamidation (NQ):1000.00
			K.DFNSYGSR.R	N	33.52	944.399	8	27	473.219	2	19.65	20.5	107	803	810
			Y.ALAGTVDIDFEK.Q	N	32.46	1277.65	12	8.7	639.838	2	24.81	18.6	107	659	670
			K.YFSLPALNDPR.I	N	31.38	1291.66	11	9.9	646.842	2	25.38	49.1	107	119	129
			A.NMELEFQR.N	N	28.23	1065.49	8	6.2	533.756	2	24.38		107	240	247
			K.LSVFDAAAK.Y	N	26.24	920.497	9	4.2	461.258	2	24.34	54.9	107	849	857
			K.TIHIPSGEK.L	N	24.42	980.529	9	10.2	491.277	2	21.83	67.5	107	840	848
			K.LVEIPFKPAR.V	Y	24.01	1168.7	10	4.2	585.358	2	24.75	18.4	107	171	180
			A.NM(+15.99)ELEFQR.N	N	23.65	1081.49	8	7.9	541.755	2	22.69		107	240	247	Oxidation (M)	M2:Oxidation (M):1000.00
			R.ILLESAIR.N	N	23.6	913.56	8	6.4	457.79	2	24.82	95.4	107	139	146
			K.ADWHSC(+71.04)LDNK.V	Y	23.01	1258.54	10	5.3	630.281	2	22.01		107	485	494	Propionamide	C6:Propionamide:1000.00
			R.VPLKEM(+15.99)K.A	N	21.96	859.484	7	4.5	430.751	2	17.61	9.65	107	478	484	Oxidation (M)	M6:Oxidation (M):1000.00
			K.VSEFSFEGK.P	Y	21.91	1028.48	9	14.8	515.256	2	24.17		107	510	518
			K.SFTC(+71.04)TVR.F	N	21.64	883.422	7	8.7	442.722	2	20.68	41.6	107	960	966	Propionamide	C4:Propionamide:1000.00
			R.GTFANIR.I	N	21.26	777.413	7	1.5	389.714	2	22.55	25.2	107	820	826
Adenosylhomocysteinase	47	KMZ66813.1	R.LVGVSEETTTGVHR.L	Y	66.24	1483.76	14	1.4	742.89	2	22.58	31	119	201	214
			K.TAVVC(+71.04)GYGDVGK.G	Y	65.92	1238.6	12	0.9	620.306	2	23.17	26.9	119	266	277	Propionamide	C5:Propionamide:1000.00
			R.WVFPETNTGIILLAEGR.L	Y	54.84	1915.02	17	-2.1	958.515	2	26.7	9.32	119	380	396
			K.LPDPTSTDNVEFQIVLGLIK.E	Y	54.75	2198.18	20	3.4	733.737	3	27.03	14	119	165	184
			K.FDNLYGC(+71.04)R.H	Y	42.69	1057.47	8	7.7	529.744	2	23.83		119	240	247	Propionamide	C7:Propionamide:1000.00
			R.DSAAVFAWK.G	Y	41.87	993.492	9	-4.1	497.751	2	25.48		119	104	112
			R.TEFGPSQPFK.N	Y	40.44	1136.55	10	-7.4	569.278	2	24.61	30.7	119	46	55
			K.VAALHLPK.L	Y	40.1	847.528	8	2.1	424.772	2	24.49	23.8	119	449	456
			R.ATDVM(+15.99)IAGK.T	Y	37.95	920.464	9	-6.3	461.236	2	20.86	14.9	119	257	265	Oxidation (M)	M5:Oxidation (M):1000.00
			K.GIIM(+15.99)VDQM(+15.99)R.K	Y	36.6	1093.53	9	-5.3	547.767	2	23.58	34.6	119	331	339	Oxidation (M)	M4:Oxidation (M):1000.00;M8:Oxidation (M):1000.00
			K.VKDM(+15.99)SQADFGR.L	Y	33.45	1268.58	11	-3.1	635.296	2	20.3	5.1	119	18	28	Oxidation (M)	M4:Oxidation (M):1000.00
			R.VTIKPQTDR.W	Y	27.36	1056.59	9	3	529.305	2	20.1	12.7	119	371	379
			K.GIIMVDQM(+15.99)R.K	Y	25.17	1077.53	9	-4.2	539.771	2	24.54	9.22	119	331	339	Oxidation (M)	M8:Oxidation (M):42.68
			R.HSLPDGLM(+15.99)R.A	Y	21.06	1040.51	9	5.6	521.264	2	22.42	10.8	119	248	256	Oxidation (M)	M8:Oxidation (M):1000.00
			K.KVYVLPK.H	Y	16.92	845.537	7	0.7	423.776	2	23.36		119	437	443
Aminomethyltransferase	17	KMZ75789.1	K.TALYDFHVAHGGK.M	N	76.98	1414.7	13	18.4	708.37	2	33.09	377	64	39	51
			R.TGYTGEDGFEISVPSEQAVDLAK.A	Y	67.86	2412.13	23	6.7	1207.08	2	34.48	381	64	226	248
			R.TN(+.98)GSLFDVSHM(+15.99)C(+71.04)GLSLK.G	N	65.75	1895.88	17	18.9	632.978	3	34.23	34.6	64	77	93	Deamidation (NQ); Oxidation (M); Propionamide	N2:Deamidation (NQ):1000.00;M11:Oxidation (M):1000.00;C12:Propionamide:1000.00
			R.SHSEILSSTGEK.I	Y	64.49	1273.62	12	14.5	637.824	2	29.31	342	64	337	348
			K.IGEVTSGGFSPFLK.K	N	63.41	1437.75	14	0.4	719.883	2	34.88	617	64	349	362
			R.TN(+.98)GSLFDVSHMC(+71.04)GLSLK.G	N	62.67	1879.88	17	17.9	940.965	2	34.77		64	77	93	Deamidation (NQ); Propionamide	N2:Deamidation (NQ):1000.00;C12:Propionamide:1000.00
			K.N(+.98)GTGTLTVFTNEK.G	N	61.94	1381.67	13	-15.2	691.833	2	33.9	511	64	114	126	Deamidation (NQ)	N1:Deamidation (NQ):85.50
			T.ALYDFHVAHGGK.M	N	60.83	1313.65	12	25.2	657.85	2	32.99	14.3	64	40	51
			K.GGDVDWHIHDER.S	N	57.98	1434.63	12	23.8	479.228	3	31.3	89.6	64	170	181
			K.DSIMESSVNC(+71.04)R.T	N	53.53	1310.56	11	24.1	656.303	2	30.94	51.1	64	66	76	Propionamide	C10:Propionamide:1000.00
			K.M(+15.99)VPFAGWSM(+15.99)PIQYK.D	N	52.95	1685.79	14	10.7	843.914	2	34.63	86.1	64	52	65	Oxidation (M)	M1:Oxidation (M):1000.00;M9:Oxidation (M):1000.00
			K.NGTGTLTVFTNEK.G	N	50.94	1380.69	13	12.9	691.36	2	33.71		64	114	126
			K.RVGLVSTGPPPR.S	N	50.44	1234.71	12	20.2	618.377	2	31.31	139	64	325	336
			K.THDGVVTK.M	N	49.91	855.445	8	25.7	428.741	2	25.24	48.8	64	389	396
			R.AEGGFLGADVILK.Q	N	49.47	1288.7	13	3.9	645.361	2	34.99	318	64	303	315
			K.M(+15.99)VPFAGWSMPIQYK.D	N	47.97	1669.8	14	28.9	835.931	2	35.09	18.8	64	52	65	Oxidation (M)	M1:Oxidation (M):73.08
			L.YDFHVAHGGK.M	N	47.62	1129.53	10	21.1	565.784	2	32.97	12.4	64	42	51
			K.DSIM(+15.99)ESSVNC(+71.04)R.T	N	46.72	1326.55	11	26.4	664.302	2	28.24	60.3	64	66	76	Oxidation (M); Propionamide	M4:Oxidation (M):1000.00;C10:Propionamide:1000.00
			K.KNIAMGYVK.T	N	44.98	1022.56	9	17.8	512.295	2	31.54	20.5	64	363	371
			K.M(+15.99)PFVPPK.Y	Y	42.65	830.436	7	17.2	416.232	2	30.82	158	64	397	403	Oxidation (M)	M1:Oxidation (M):1000.00
			K.GGAIDDSVIAK.V	N	42.54	1044.55	11	15.1	523.288	2	31.48	452	64	127	137
			R.VGLVSTGPPPR.S	N	41.44	1078.61	11	17	540.323	2	31.75	932	64	326	336
			R.RAEGGFLGADVILK.Q	N	40.83	1444.8	14	10.6	723.417	2	34.69	306	64	302	315
			K.YYKPAS	Y	39.95	727.354	6	22	364.692	2	27.08	65.6	64	404	409
			K.KNIAM(+15.99)GYVK.T	N	39.66	1038.55	9	20	520.294	2	29.53	22.9	64	363	371	Oxidation (M)	M5:Oxidation (M):1000.00
			F.AGWSM(+15.99)PIQYK.D	N	38.87	1195.57	10	32.8	598.812	2	33.16	68.9	64	56	65	Oxidation (M)	M5:Oxidation (M):1000.00
			R.DKDLEHIGK.H	N	38.55	1053.55	9	26.3	527.794	2	28.42	52.5	64	153	161
			N.GTGTLTVFTNEK.G	N	33.44	1266.65	12	7.5	634.335	2	33.75		64	115	126
			K.NIAMGYVK.T	N	33.21	894.463	8	14.5	448.245	2	32.83	140	64	364	371
			K.QLAEGPAFK.R	Y	31.34	959.508	9	17.3	480.769	2	31.89	155	64	316	324
			K.MPFVPPK.Y	Y	31.16	814.441	7	10.9	408.232	2	33.43	69.8	64	397	403
			K.HMELFK.G	N	28.38	803.4	6	14.2	402.713	2	33.45	216	64	162	167
			K.HM(+15.99)ELFK.G	N	22.1	819.395	6	15.6	410.711	2	30.96	292	64	162	167	Oxidation (M)	M2:Oxidation (M):1000.00
			K.DLEHIGK.H	N	18.78	810.423	7	19.6	406.227	2	29.52	7.26	64	155	161
			K.NIAM(+15.99)GYVK.T	N	17.95	910.458	8	22	456.246	2	30.45	84.3	64	364	371	Oxidation (M)	M4:Oxidation (M):1000.00
Aminomethyltransferase	22	KMZ75789.1	K.TALYDFHVAHGGK.M	N	80.5	1414.7	13	10.1	708.364	2	32.85	319	102	39	51
			R.TN(+.98)GSLFDVSHM(+15.99)C(+71.04)GLSLK.G	N	64.28	1895.88	17	25.6	632.982	3	34.18	32.7	102	77	93	Deamidation (NQ); Oxidation (M); Propionamide	N2:Deamidation (NQ):1000.00;M11:Oxidation (M):1000.00;C12:Propionamide:1000.00
			R.SHSEILSSTGEK.I	Y	62.59	1273.62	12	7.8	637.82	2	29.16	368	102	337	348
			K.M(+15.99)VPFAGWSM(+15.99)PIQYK.D	N	61.69	1685.79	14	7.2	843.911	2	34.55	67.4	102	52	65	Oxidation (M)	M1:Oxidation (M):1000.00;M9:Oxidation (M):1000.00
			K.NGTGTLTVFTNEK.G	N	61.57	1380.69	13	4.7	691.355	2	33.72	253	102	114	126
			K.N(+.98)GTGTLTVFTNEK.G	N	58.88	1381.67	13	6.4	691.848	2	34.05	836	102	114	126	Deamidation (NQ)	N1:Deamidation (NQ):99.58
			K.IGEVTSGGFSPFLK.K	N	57.36	1437.75	14	-20.1	719.868	2	34.81	363	102	349	362
			K.GGDVDWHIHDER.S	N	55.56	1434.63	12	22.9	479.227	3	31.31	38.9	102	170	181
			K.LYFGEFTTLDIN(+.98)GVEC(+71.04)FLTR.T	Y	54.47	2409.16	20	4.8	1205.59	2	35.97	4.63	102	206	225	Deamidation (NQ); Propionamide	N12:Deamidation (NQ):1000.00;C16:Propionamide:1000.00
			R.TGYTGEDGFEISVPSEQAVDLAK.A	Y	52.1	2412.13	23	-0.1	1207.07	2	34.54	233	102	226	248
			R.AEGGFLGADVILK.Q	N	49.52	1288.7	13	3	645.361	2	34.94	280	102	303	315
			K.DSIMESSVNC(+71.04)R.T	N	49.13	1310.56	11	7.1	656.292	2	31.04	31.8	102	66	76	Propionamide	C10:Propionamide:1000.00
			R.TN(+.98)GSLFDVSHMC(+71.04)GLSLK.G	N	48.75	1879.88	17	26.8	940.973	2	34.67	10.2	102	77	93	Deamidation (NQ); Propionamide	N2:Deamidation (NQ):1000.00;C12:Propionamide:1000.00
			K.DSIM(+15.99)ESSVNC(+71.04)R.T	N	46.58	1326.55	11	20.7	664.298	2	28.01	61.8	102	66	76	Oxidation (M); Propionamide	M4:Oxidation (M):1000.00;C10:Propionamide:1000.00
			K.THDGVVTK.M	N	46.15	855.445	8	22.7	428.74	2	25.36	31.7	102	389	396
			K.M(+15.99)VPFAGWSMPIQYK.D	N	45.63	1669.8	14	17.2	835.922	2	35.14	23.4	102	52	65	Oxidation (M)	M1:Oxidation (M):52.42
			K.RVGLVSTGPPPR.S	N	45.26	1234.71	12	13.3	618.373	2	30.98	81.5	102	325	336
			L.YDFHVAHGGK.M	N	44.93	1129.53	10	20.9	565.784	2	32.91	2.69	102	42	51
			K.GGAIDDSVIAK.V	N	42.18	1044.55	11	17.3	523.289	2	31.4	356	102	127	137
			R.RAEGGFLGADVILK.Q	N	39.68	1444.8	14	15.2	723.42	2	34.75		102	302	315
			R.VGLVSTGPPPR.S	N	39.19	1078.61	11	15.8	540.322	2	31.68	561	102	326	336
			K.M(+15.99)PFVPPK.Y	Y	38.96	830.436	7	25.5	416.236	2	30.66	122	102	397	403	Oxidation (M)	M1:Oxidation (M):1000.00
			K.NIAMGYVK.T	N	37.26	894.463	8	22.8	448.249	2	32.84	79.8	102	364	371
			R.DKDLEHIGK.H	N	36.08	1053.55	9	21.3	527.791	2	28.41	32.8	102	153	161
			K.KNIAM(+15.99)GYVK.T	N	35.55	1038.55	9	3.5	520.286	2	29.48	21.7	102	363	371	Oxidation (M)	M5:Oxidation (M):1000.00
			K.YYKPAS	Y	34.54	727.354	6	19.3	364.691	2	26.95	54.8	102	404	409
			N.GTGTLTVFTNEK.G	N	32.68	1266.65	12	18.2	634.342	2	33.71		102	115	126
			K.KNIAMGYVK.T	N	32.05	1022.56	9	18.3	512.296	2	31.45	12.8	102	363	371
			K.MVPFAGWSM(+15.99)PIQYK.D	N	29.43	1669.8	14	12.7	835.918	2	34.95	28.8	102	52	65	Oxidation (M)	M9:Oxidation (M):43.45
			K.QLAEGPAFK.R	Y	28.6	959.508	9	17	480.769	2	31.85	104	102	316	324
			K.MPFVPPK.Y	Y	27	814.441	7	24.4	408.238	2	33.54	29.7	102	397	403
			F.AGWSM(+15.99)PIQYK.D	N	26.9	1195.57	10	13.6	598.8	2	33.27	39.4	102	56	65	Oxidation (M)	M5:Oxidation (M):1000.00
			K.HMELFK.G	N	26.57	803.4	6	19.2	402.715	2	33.26	90.7	102	162	167
			A.IDDSVIAK.V	N	23.63	859.465	8	28.5	430.752	2	31.42	5.58	102	130	137
			F.AGWSMPIQYK.D	N	22.53	1179.57	10	18.4	590.806	2	34.33	2.54	102	56	65
			K.NIAM(+15.99)GYVK.T	N	20.07	910.458	8	27.9	456.249	2	30.46	68.5	102	364	371	Oxidation (M)	M4:Oxidation (M):1000.00
			K.HM(+15.99)ELFK.G	N	20.01	819.395	6	21.6	410.714	2	30.86	221	102	162	167	Oxidation (M)	M2:Oxidation (M):1000.00
			L.ATEAGTLKK.T	Y	15.03	917.518	9	22	459.776	2	25.64	22.1	102	30	38
Aspartate transaminase	58	KMZ73817.1	K.VTHLSDAM(+15.99)HAAVTR.V	Y	87.62	1523.75	14	26.5	508.938	3	28.47	677	72	392	405	Oxidation (M)	M8:Oxidation (M):1000.00
			R.MFVADGGEC(+71.04)LAAQSYAK.N	N	79.69	1830.83	17	29.4	916.448	2	33.7	114	72	237	253	Propionamide	C9:Propionamide:1000.00
			K.VTHLSDAMHAAVTR.V	Y	69.86	1507.76	14	34.1	754.911	2	31.79	144	72	392	405
			R.M(+15.99)FVADGGEC(+71.04)LAAQSYAK.N	N	69.11	1846.82	17	25.6	924.442	2	33.1	81.9	72	237	253	Oxidation (M); Propionamide	M1:Oxidation (M):1000.00;C9:Propionamide:1000.00
			K.KEYLPITGLADFNK.S	N	61.6	1607.86	14	21.5	804.952	2	34.58	16.3	72	69	82
			K.EYLPITGLADFNK.S	N	59.95	1479.76	13	-1.8	740.886	2	34.96	614	72	70	82
			R.TEEGKPLVLDVVR.R	N	56.94	1453.81	13	33.3	485.628	3	34.03	802	72	43	55
			K.VTHLSDAMHAA.V	Y	53.03	1151.54	11	27.4	576.793	2	30.8	73.4	72	392	402
			A.YQGFASGSLDADAQSVR.M	N	51.7	1770.82	17	30.7	886.443	2	33.45	100	72	220	236
			Q.GFASGSLDADAQSVR.M	N	50.01	1479.7	15	20.5	740.87	2	32.85	134	72	222	236
			V.THLSDAM(+15.99)HAAVTR.V	Y	48.42	1424.68	13	31.8	475.917	3	28.54	52.6	72	393	405	Oxidation (M)	M7:Oxidation (M):1000.00
			F.FDSAYQGFASGSLDADAQSVR.M	N	47.42	2190.98	21	32.1	1096.53	2	33.97	6.6	72	216	236
			R.VATVQC(+71.04)LSGTGSLR.V	N	47.19	1461.76	14	23.6	731.905	2	32.7	57.8	72	101	114	Propionamide	C6:Propionamide:1000.00
			L.PITGLADFNK.S	N	45.91	1074.57	10	22.2	538.305	2	35	34.8	72	73	82
			F.ASGSLDADAQSVR.M	N	44.83	1275.61	13	26.6	638.827	2	29.56	154	72	224	236
			N.ISQAPEDPILGVTVAYNK.D	N	44.4	1914.01	18	28.2	958.039	2	34.5	26.1	72	10	27
			R.ISMAGLSSSK.V	N	44.38	979.501	10	23.2	490.769	2	32.19	345	72	382	391
			K.VTHLSDAMH.A	Y	43.96	1009.47	9	23.7	505.752	2	29.32	70.6	72	392	400
			Y.LPITGLADFNK.S	N	43.64	1187.65	11	25.6	594.85	2	34.98	8.63	72	72	82
			H.LSDAM(+15.99)HAAVTR.V	N	42.93	1186.58	11	32.7	594.315	2	28.5	14.9	72	395	405	Oxidation (M)	M5:Oxidation (M):1000.00
			K.IFM(+15.99)M(+15.99)AGLSVK.T	N	42.91	1127.57	10	25.7	564.808	2	33.3	425	72	142	151	Oxidation (M)	M3:Oxidation (M):1000.00;M4:Oxidation (M):1000.00
			Y.QGFASGSLDADAQSVR.M	N	42.57	1607.75	16	31.2	804.909	2	32.95	105	72	221	236
			R.KQLYDAM(+15.99)C(+71.04)AK.G	N	41.79	1256.59	10	22.9	629.316	2	28.26	26.7	72	330	339	Oxidation (M); Propionamide	M7:Oxidation (M):1000.00;C8:Propionamide:1000.00
			G.FASGSLDADAQSVR.M	N	41.32	1422.67	14	26	712.363	2	32	68.1	72	223	236
			L.SDAM(+15.99)HAAVTR.V	N	41.23	1073.49	10	26.8	537.768	2	28.5	14.8	72	396	405	Oxidation (M)	M4:Oxidation (M):1000.00
			K.LNLGVGAYR.T	N	40	961.534	9	-11.8	481.769	2	33.57	789	72	34	42
			R.KQLYDAMC(+71.04)AK.G	N	39.6	1240.59	10	36.7	621.327	2	30.91	12	72	330	339	Propionamide	C8:Propionamide:1000.00
			L.KKEYLPITGLADFNK.S	N	38.98	1735.95	15	38.2	579.68	3	34.31		72	68	82
			K.VTHLSDAM(+15.99)HA.A	Y	38.66	1096.5	10	32	549.273	2	27.45	42.5	72	392	401	Oxidation (M)	M8:Oxidation (M):1000.00
			K.QLYDAM(+15.99)C(+71.04)AK.G	N	37.58	1128.49	9	29	565.271	2	29.17	38.3	72	331	339	Oxidation (M); Propionamide	M6:Oxidation (M):1000.00;C7:Propionamide:1000.00
			T.HLSDAM(+15.99)HAAVTR.V	N	37.36	1323.64	12	33.4	442.234	3	28.46	24.5	72	394	405	Oxidation (M)	M6:Oxidation (M):1000.00
			R.ISM(+15.99)AGLSSSK.V	N	37.24	995.496	10	23.1	498.767	2	28.01	377	72	382	391	Oxidation (M)	M3:Oxidation (M):1000.00
			T.HLSDAMHAAVTR.V	N	36.93	1307.64	12	28.3	436.9	3	31.81	7.74	72	394	405
			K.IFM(+15.99)MAGLSVK.T	N	35.59	1111.58	10	22.7	556.808	2	34.56	32.8	72	142	151	Oxidation (M)	M3:Oxidation (M):27.96
			K.VTHLSDAM(+15.99)H.A	Y	34.29	1025.46	9	25	513.75	2	26.51	30	72	392	400	Oxidation (M)	M8:Oxidation (M):1000.00
			K.VTHLSDAM(+15.99)HAA.V	Y	33.61	1167.53	11	25	584.789	2	27.62	71.1	72	392	402	Oxidation (M)	M8:Oxidation (M):1000.00
			R.VGAEFLK.K	N	31.89	762.428	7	20.1	382.229	2	33.2	1410	72	115	121
			K.LN(+.98)LGVGAYR.T	N	29.61	962.519	9	29.7	482.281	2	33.32	51.9	72	34	42	Deamidation (NQ)	N2:Deamidation (NQ):1000.00
			S.GSLDADAQSVR.M	N	29.6	1117.54	11	27.4	559.791	2	29.56	34.5	72	226	236
			R.YYDPATR.G	N	27.3	884.403	7	16.8	443.216	2	28.97	1090	72	155	161
			K.NMGLYGER.I	N	26.65	938.428	8	20.7	470.231	2	31.59	274	72	254	261
			K.VTHLSDAMHA.A	Y	25.48	1080.5	10	29.4	541.274	2	30.7		72	392	401
			K.QLYDAMC(+71.04)AK.G	N	22.98	1112.5	9	39.7	557.279	2	31.88	14.8	72	331	339	Propionamide	C7:Propionamide:1000.00
			H.TIYIPSPTWGNHPK.I	N	19.17	1609.83	14	26.5	537.63	3	34.09	4.58	72	128	141
			K.GTPGDWSH.I	N	18.74	855.351	8	21.6	428.692	2	28.97	205	72	340	347
			K.NM(+15.99)GLYGER.I	N	17.93	954.423	8	26.7	478.231	2	29.11	568	72	254	261	Oxidation (M)	M2:Oxidation (M):1000.00
			T.EEGKPLVLDVVR.R	N	17.33	1352.77	12	19.6	677.404	2	34.02		72	44	55
			A.SGSLDADAQSVR.M	N	16.94	1204.57	12	34.1	603.312	2	29.47		72	225	236
			R.KVESQLK.L	N	16.9	830.486	7	25.2	416.261	2	26.38	488	72	277	283
Aspartate transaminase	2	KMZ64674.1	R.IFLEDGHLIGC(+71.04)AQSYAK.N	N	72.95	1934.96	17	-0.3	968.485	2	33.92	275	83	258	274	Propionamide	C11:Propionamide:1000.00
			R.IAGNQNM(+15.99)EYLPM(+15.99)GGSVK.M	Y	70.83	1839.85	17	-3	920.929	2	31.17	322	83	84	100	Oxidation (M)	M7:Oxidation (M):1000.00;M12:Oxidation (M):1000.00
			K.DPILGVTEAFLADTHPDK.V	N	70.66	1937.97	18	-19.8	969.975	2	35.16	165	83	39	56
			R.IAAVQALSGTGAC(+71.04)R.L	N	66.91	1387.72	14	-6	694.865	2	32.6	1630	83	122	135	Propionamide	C13:Propionamide:1000.00
			K.DPILGVTEAFLADTHPDKVNVGVGAYR.D	N	65.49	2853.47	27	-12.7	952.151	3	35.03	32.3	83	39	65
			K.QIGMFC(+71.04)YSGMTPEQVDR.L	N	64.3	2031.89	17	-6.7	1016.94	2	34.27	31.3	83	372	388	Propionamide	C6:Propionamide:1000.00
			R.IAGNQNM(+15.99)EYLPMGGSVK.M	Y	63.2	1823.85	17	3	912.937	2	33.25	166	83	84	100	Oxidation (M)	M7:Oxidation (M):61.30
			R.TFHYYHAETR.G	N	62.72	1323.6	10	-5.2	442.205	3	29.56	675	83	173	182
			R.PM(+15.99)YSNPPVHGALVVSTILTDSALK.N	Y	61.96	2525.32	24	3.4	842.783	3	35.12	49.2	83	309	332	Oxidation (M)	M2:Oxidation (M):1000.00
			R.VGC(+71.04)LSILC(+71.04)EDELQAVAVK.S	N	61.77	2031.04	18	-16.8	1016.51	2	34.69	182	83	283	300	Propionamide	C3:Propionamide:1000.00;C8:Propionamide:1000.00
			K.QIGMFC(+71.04)YSGM(+15.99)TPEQVDR.L	N	60.65	2047.88	17	-11.4	1024.94	2	33.85	52.2	83	372	388	Propionamide; Oxidation (M)	C6:Propionamide:1000.00;M10:Oxidation (M):38.00
			K.LRENLENLGSPLSWEHVTK.Q	Y	60.51	2221.15	19	-5.3	741.386	3	34.03	164	83	353	371
			K.QIGM(+15.99)FC(+71.04)YSGMTPEQVDR.L	N	57.45	2047.88	17	-7.7	1024.94	2	33.7	50.5	83	372	388	Oxidation (M); Propionamide	M4:Oxidation (M):26.50;C6:Propionamide:1000.00
			R.GLDFASLMDDVK.N	N	57.16	1309.62	12	-18	655.807	2	35.16	161	83	183	194
			R.LTNEYHIYMTR.N	N	57.01	1439.69	11	0.7	720.851	2	32.84	167	83	389	399
			K.QIGM(+15.99)FC(+71.04)YSGM(+15.99)TPEQVDR.L	N	56.68	2063.88	17	4.2	1032.95	2	33.04	28.4	83	372	388	Oxidation (M); Propionamide	M4:Oxidation (M):1000.00;C6:Propionamide:1000.00;M10:Oxidation (M):1000.00
			R.IAGNQN(+.98)M(+15.99)EYLPM(+15.99)GGSVK.M	Y	56.39	1840.83	17	0.1	921.424	2	31.54		83	84	100	Deamidation (NQ); Oxidation (M)	N6:Deamidation (NQ):16.90;M7:Oxidation (M):1000.00;M12:Oxidation (M):1000.00
			R.ENLENLGSPLSWEHVTK.Q	Y	55.69	1951.96	17	-12.9	976.977	2	34.24	88.4	83	355	371
			R.ISM(+15.99)AGVTTGNVGYLAK.A	N	54.2	1596.82	16	-0.9	799.416	2	33		83	403	418	Oxidation (M)	M3:Oxidation (M):1000.00
			R.IAGNQNMEYLPMGGSVK.M	Y	53.06	1807.86	17	-4.1	904.933	2	33.74	18	83	84	100
			K.LAFGENSEFIK.E	Y	52.21	1253.63	11	-11.7	627.814	2	33.99	209	83	108	118
			R.ISMAGVTTGNVGYLAK.A	N	50.8	1580.82	16	-20.1	791.403	2	33.88	226	83	403	418
			R.GLDFASLM(+15.99)DDVK.N	N	50.64	1325.62	12	-32.1	663.795	2	34.29	393	83	183	194	Oxidation (M)	M8:Oxidation (M):1000.00
			K.RIAAVQALSGTGAC(+71.04)R.L	N	49.07	1543.83	15	0.9	772.921	2	32.24		83	121	135	Propionamide	C14:Propionamide:1000.00
			R.LTNEYHIYM(+15.99)TR.N	N	46.39	1455.68	11	-7.4	728.843	2	31.14	182	83	389	399	Oxidation (M)	M9:Oxidation (M):1000.00
			K.VNVGVGAYR.D	N	44.85	933.503	9	-5.2	467.756	2	30.79	356	83	57	65
			R.IAGNQN(+.98)M(+15.99)EYLPMGGSVK.M	Y	44.23	1824.84	17	0.3	913.427	2	33.38	84	83	84	100	Deamidation (NQ); Oxidation (M)	N6:Deamidation (NQ):0.00;M7:Oxidation (M):39.44
			R.IAGN(+.98)QNM(+15.99)EYLPMGGSVK.M	Y	42.26	1824.84	17	-7.8	913.419	2	33.33	62.4	83	84	100	Deamidation (NQ); Oxidation (M)	N4:Deamidation (NQ):8.14;M7:Oxidation (M):56.94
			R.IAGNQNMEYLPM(+15.99)GGSVK.M	Y	41.53	1823.85	17	4	912.938	2	32.7	41.9	83	84	100	Oxidation (M)	M12:Oxidation (M):30.64
			R.IAGN(+.98)QNM(+15.99)EYLPM(+15.99)GGSVK.M	Y	40.78	1840.83	17	2.6	921.426	2	31.39	398	83	84	100	Deamidation (NQ); Oxidation (M)	N4:Deamidation (NQ):23.10;M7:Oxidation (M):1000.00;M12:Oxidation (M):1000.00
			F.C(+71.04)YSGMTPEQVDR.L	N	40.28	1455.61	12	-3.1	728.811	2	30.47	25.8	83	377	388	Propionamide	C1:Propionamide:1000.00
			F.C(+71.04)YSGM(+15.99)TPEQVDR.L	N	36.06	1471.61	12	-5.2	736.807	2	28.18	52.2	83	377	388	Propionamide; Oxidation (M)	C1:Propionamide:1000.00;M5:Oxidation (M):1000.00
			C.AHNPTGVDPTEEQWR.E	N	35.99	1735.79	15	-4.7	868.899	2	31.53	29.8	83	208	222
			R.PMYSNPPVHGALVVSTILTDSALK.N	Y	35.61	2509.32	24	-3.2	837.446	3	35.25	11.1	83	309	332
			F.HYYHAETR.G	N	34.21	1075.48	8	-26.9	538.735	2	29.71	38.2	83	175	182
			M.SSWWSDVEPAAK.D	Y	31.13	1361.63	12	-4	681.817	2	34.21	76.5	83	27	38
			R.EISYQFK.V	N	31.06	913.455	7	-7.9	457.731	2	32.33	239	83	223	229
			K.AIHEVTK.S	N	28.94	796.444	7	-5.9	399.227	2	25.77	117	83	419	425
			K.NAPNGSFFM(+15.99)LHAC(+71.04)AHN(+.98)PTGVDPTEEQWR.E	N	28.37	3213.4	28	-1.5	1072.14	3	33.8		83	195	222	Oxidation (M); Propionamide; Deamidation (NQ)	M9:Oxidation (M):1000.00;C13:Propionamide:1000.00;N16:Deamidation (NQ):2.85
			R.LFAEFQK.R	N	26.64	881.465	7	-14.5	441.733	2	33.51	513	83	136	142
			K.NM(+15.99)GLYGQR.V	N	25.85	953.439	8	-6.4	477.724	2	28.11	352	83	275	282	Oxidation (M)	M2:Oxidation (M):1000.00
			K.NMGLYGQR.V	N	23.25	937.444	8	2.4	469.73	2	30.69	83.3	83	275	282
			L.TNEYHIYM(+15.99)TR.N	N	22.82	1342.6	10	-0.6	672.306	2	31.16	8.45	83	390	399	Oxidation (M)	M8:Oxidation (M):1000.00
			L.TNEYHIYMTR.N	N	22.43	1326.6	10	28.4	664.327	2	32.86		83	390	399
			K.NAPN(+.98)GSFFMLHAC(+71.04)AHNPTGVDPTEEQWR.E	N	20.22	3197.41	28	5.4	1066.82	3	34.07	46	83	195	222	Deamidation (NQ); Propionamide	N4:Deamidation (NQ):6.69;C13:Propionamide:1000.00
ATP synthase beta subunit, P	37	AAK72873.1 #	R.GMAVIDTGAPLSVPVGGATLGR.I	Y	78.63	2038.09	22	-1.8	1020.05	2	35.36	3480	27662
			R.GM(+15.99)AVIDTGAPLSVPVGGATLGR.I	Y	72.35	2054.08	22	0.8	1028.05	2	35.01	3930	27582	Oxidation (M)	M2:Oxidation (M):1000.00
			K.AHGGVSVFGGVGER.T	N	72.14	1327.66	14	8.3	664.844	2	34.39	4550	27442
			K.VALVYGQM(+15.99)NEPPGAR.M	N	71.62	1616.8	15	-0.4	809.406	2	33.58	9160	27254	Oxidation (M)	M8:Oxidation (M):1000.00
			K.VALVYGQMNEPPGAR.M	N	71.26	1600.8	15	-12.1	801.399	2	34.43		27450
			R.MPSAVGYQPTLSTEMGSLQER.I	N	69.02	2281.07	21	1	1141.54	2	35	727	27579
			R.IFNVLGEPVDNLGPVDTGTTSPIHR.S	N	67.91	2647.36	25	2.6	883.463	3	35.5		27694
			R.M(+15.99)PSAVGYQPTLSTEMGSLQER.I	N	67.89	2297.07	21	-2.1	1149.54	2	34.8	1440	27534	Oxidation (M)	M1:Oxidation (M):121.81
			R.YKELQDIIAILGLDELSEEDR.L	N	67.63	2461.26	21	5.2	821.431	3	36.78	1110	27958
			R.FVQAGSEVSALLGR.M	N	63.93	1432.77	14	4.2	717.394	2	36.43		27887
			K.TVLIMELINNIAK.A	N	62.92	1470.85	13	4.4	736.434	2	37.58	2210	28226
			R.MPSAVGYQPTLSTEM(+15.99)GSLQER.I	N	59	2297.07	21	2.8	1149.54	2	34.45	945	27454	Oxidation (M)	M15:Oxidation (M):81.78
			W.IVGEEHYEIAQR.V	N	58.04	1442.72	12	11.5	722.373	2	32.69	345	27038
			K.TVLIM(+15.99)ELIN(+.98)NIAK.A	N	56.39	1487.83	13	0	744.921	2	35.63	864	27722	Oxidation (M); Deamidation (NQ)	M5:Oxidation (M):1000.00;N9:Deamidation (NQ):10.11
			R.AVAMSATDGLTR.G	N	56.16	1191.59	12	4.8	596.806	2	33.28		27192
			K.TVLIM(+15.99)ELINNIAK.A	N	55.77	1486.84	13	-21.8	744.413	2	36.8	3180	27962	Oxidation (M)	M5:Oxidation (M):1000.00
			L.GEPVDNLGPVDTGTTSPIHR.S	N	55.31	2061.01	20	10.4	688.019	3	33.99	195	27352
			K.TVLIMELIN(+.98)NIAK.A	N	54.47	1471.83	13	-2.5	736.921	2	37.82	502	28338	Deamidation (NQ)	N9:Deamidation (NQ):12.28
			R.M(+15.99)PSAVGYQPTLSTEM(+15.99)GSLQER.I	N	54.13	2313.06	21	-1.6	1157.54	2	34.07	2910	27370	Oxidation (M)	M1:Oxidation (M):1000.00;M15:Oxidation (M):1000.00
			D.PAPATTFAHLDATTVLSR.G	N	54.12	1867.98	18	11.5	623.674	3	35.03	222	27588
			K.ELQDIIAILGLDELSEEDR.L	N	53.32	2170.1	19	-4	1086.05	2	37.03	892	28015
			R.DINEQDVLLFIDNIFR.F	N	53.25	1963.01	16	-9.7	982.5	2	39.14	6740	29146
			K.ELQDIIAILGLDELSEEDRLTVAR.A	N	52.85	2710.44	24	7.1	904.493	3	36.92	485	27990
			R.VGLTALTMAEYFR.D	N	50.84	1470.75	13	-1.4	736.383	2	36.32	2660	27862
			R.M(+15.99)PSAVGYQ(+.98)PTLSTEM(+15.99)GSLQER.I	N	49.75	2314.05	21	12.3	1158.04	2	34.24		27408	Oxidation (M); Deamidation (NQ)	M1:Oxidation (M):1000.00;Q8:Deamidation (NQ):57.42;M15:Oxidation (M):1000.00
			R.TREGN(+.98)DLYMEMK.E	N	47.77	1486.64	12	13.1	744.339	2	34.27		27414	Deamidation (NQ)	N5:Deamidation (NQ):1000.00
			R.TREGNDLYMEMK.E	N	46.61	1485.66	12	6.4	743.842	2	34.18	1020	27394
			R.FVQ(+.98)AGSEVSALLGR.M	N	46.15	1433.75	14	6.2	717.887	2	35.51	2090	27696	Deamidation (NQ)	Q3:Deamidation (NQ):1000.00
			R.AVAM(+15.99)SATDGLTR.G	N	46.1	1207.59	12	4.3	604.803	2	32.01		26838	Oxidation (M)	M4:Oxidation (M):1000.00
			R.EGNDLYMEM(+15.99)K.E	N	44.57	1244.51	10	3.4	623.262	2	32.6	1120	27022	Oxidation (M)	M9:Oxidation (M):26.31
			R.DIN(+.98)EQDVLLFIDNIFR.F	N	44.33	1963.99	16	-5.1	982.997	2	38.68	7.67	28878	Deamidation (NQ)	N3:Deamidation (NQ):13.45
			R.EGNDLYMEMK.E	N	43.32	1228.51	10	-3.6	615.26	2	34.51	3140	27470
			R.YKELQDIIAILGLDELSEEDRLTVAR.A	N	42.97	3001.6	26	14.3	1001.55	3	36.88	701	27982
			K.VVDLLAPYR.R	N	41.36	1044.6	9	-4.1	523.303	2	36.13	366	27819
			K.GIYPAVDPLDSTSTMLQPWIVGEEHYEIAQR.V	Y	40.94	3514.71	31	12.8	1172.59	3	36.22	724	27838
			R.VGLTALTM(+15.99)AEYFR.D	N	40.93	1486.75	13	-5.8	744.377	2	35.58	2220	27710	Oxidation (M)	M8:Oxidation (M):1000.00
			R.DINEQ(+.98)DVLLFIDNIFR.F	N	40.55	1963.99	16	7.2	983.009	2	38.74	63.5	28906	Deamidation (NQ)	Q5:Deamidation (NQ):7.32
			K.GIYPAVDPLDSTSTM(+15.99)LQPWIVGEEHYEIAQR.V	Y	40.53	3530.7	31	10.2	1177.92	3	35.75	1280	27746	Oxidation (M)	M15:Oxidation (M):1000.00
			R.TREGNDLYMEM(+15.99)K.E	N	39.6	1501.65	12	4	751.837	2	32.23	283	26891	Oxidation (M)	M11:Oxidation (M):52.04
			R.TREGN(+.98)DLYMEM(+15.99)K.E	N	38.87	1502.64	12	4.2	752.33	2	32.33		26923	Deamidation (NQ); Oxidation (M)	N5:Deamidation (NQ):1000.00;M11:Oxidation (M):36.05
			R.EGNDLYM(+15.99)EMK.E	N	38.57	1244.51	10	5.4	623.263	2	33.7	912	27283	Oxidation (M)	M7:Oxidation (M):15.73
			K.YVGLAETIK.G	Y	38.42	992.554	9	3.7	497.286	2	34.55	86.5	27479
			F.AHLDATTVLSR.G	N	37.46	1182.64	11	9.3	592.331	2	33.84	402	27316
			R.TREGNDLYM(+15.99)EMK.E	N	37.45	1501.65	12	-3.8	751.832	2	33.35	325	27206	Oxidation (M)	M9:Oxidation (M):45.01
			R.EGN(+.98)DLYMEMK.E	N	35.89	1229.49	10	2.4	615.756	2	34.58		27486	Deamidation (NQ)	N3:Deamidation (NQ):1000.00
			R.EGNDLYM(+15.99)EM(+15.99)K.E	N	35.38	1260.5	10	1.1	631.258	2	30.76	1110	26342	Oxidation (M)	M7:Oxidation (M):1000.00;M9:Oxidation (M):1000.00
			L.GLDELSEEDR.L	N	34.87	1161.51	10	2.8	581.766	2	33.28	82.6	27191
			K.IGLFGGAGVGK.T	N	32.69	974.555	11	2.3	488.286	2	35.19	3580	27623
			P.SAVGYQPTLSTEM(+15.99)GSLQER.I	N	30.77	2068.97	19	6.8	1035.5	2	34	169	27354	Oxidation (M)	M13:Oxidation (M):1000.00
			K.LSIFETGIK.V	N	29.41	1006.57	9	2.9	504.294	2	35.43	7280	27678
			R.EGN(+.98)DLYMEM(+15.99)K.E	N	28.63	1245.49	10	9.5	623.758	2	32.84		27098	Deamidation (NQ); Oxidation (M)	N3:Deamidation (NQ):1000.00;M9:Oxidation (M):13.67
			R.EGN(+.98)DLYM(+15.99)EM(+15.99)K.E	N	26.61	1261.48	10	13.7	631.758	2	31.04		26522	Deamidation (NQ); Oxidation (M)	N3:Deamidation (NQ):1000.00;M7:Oxidation (M):1000.00;M9:Oxidation (M):1000.00
			R.TREGNDLYM(+15.99)EM(+15.99)K.E	N	24.25	1517.65	12	-24.5	759.813	2	30.57		26234	Oxidation (M)	M9:Oxidation (M):1000.00;M11:Oxidation (M):1000.00
			N.IYNALVVK.S	N	22.22	918.554	8	2.6	460.285	2	34.45	269	27456
			R.VKETLQR.Y	Y	16.76	872.508	7	-4.6	437.259	2	29.03	1750	25486
			L.SVPVGGATLGR.I	N	16.23	1012.57	11	9.1	507.295	2	32.58	140	27018
Citrate (Si)-synthase	9	KMZ62606.1	R.ATDGIYEGIAIGGDVFPGSTLSDHVLR.Y	Y	90.24	2759.38	27	-5.8	920.794	3	27.33	13.4	179	190	216
			K.VIIGPATVGGIQAGAFK.I	Y	73.48	1597.92	17	-15.4	799.955	2	26.84	23.9	179	132	148
			K.IGDTAGTLDNIIQC(+71.04)K.L	Y	71.11	1631.82	15	-7.4	816.911	2	26.37	10.3	179	149	163	Propionamide	C14:Propionamide:1000.00
			K.EAGAIVPTSYETFEGAIK.E	N	67.49	1881.94	18	-11.5	941.964	2	26.7	41.7	179	294	311
			K.SGGELESAQAK.N	Y	63.63	1075.51	11	5.1	538.767	2	22.61	50.3	179	278	288
			R.SIGLIGHTFDQK.R	N	63.42	1314.69	12	0.4	658.354	2	26.46	15.8	179	562	573
			K.SGGM(+15.99)SNELYNTIAR.A	Y	62.93	1527.7	14	-4.1	764.854	2	25.88	20	179	176	189	Oxidation (M)	M4:Oxidation (M):1000.00
			R.HPWEDVLYTK	N	62.16	1286.63	10	6.5	644.326	2	26.42		179	582	591
			K.VVAIIAEGVPELDTK.R	Y	61.6	1552.87	15	-15.7	777.431	2	26.88	40.5	179	106	120
			R.ALTPYEFVEGM(+15.99)K.K	N	52.92	1399.67	12	3.6	700.845	2	26.63	21.6	179	449	460	Oxidation (M)	M11:Oxidation (M):1000.00
			K.LYRPGSVGFVSK.S	Y	47.77	1308.72	12	-5.3	655.363	2	25.96		179	164	175
			R.NTQALFYNYK.Q	Y	46.45	1260.61	10	-2.2	631.313	2	26.22	16.9	179	10	19
			K.SEVQFGHAGAK.S	Y	44.53	1129.55	11	7.2	565.787	2	24.83	49.2	179	267	277
			R.LIAYAQANNK.V	Y	40.01	1104.59	10	-3.8	553.302	2	25.02	27.9	179	122	131
			R.ALTPYEFVEGM(+15.99)KK.K	N	38.65	1527.76	13	-9.6	764.882	2	26.49		179	449	461	Oxidation (M)	M11:Oxidation (M):1000.00
			R.FGGAIDDAAR.Y	N	37.84	991.472	10	2.9	496.745	2	25.28	82.1	179	431	440
			R.SAAASSM(+15.99)AALK.Q	Y	37.78	1022.51	11	3.8	512.263	2	23.14	48.2	179	90	100	Oxidation (M)	M7:Oxidation (M):1000.00
			K.DEYSLIEALK.E	Y	36.64	1179.6	10	46.5	590.836	2	27.02		179	236	245
			R.YNNIPQVK.M	Y	31.93	974.519	8	1.3	488.267	2	25.13	21.5	179	217	224
			R.VELLQEYAR.T	N	31.39	1119.59	9	-5.6	560.8	2	26.33	47.6	179	483	491
			R.M(+15.99)LDFDFLC(+71.04)GR.E	Y	30.82	1302.57	10	43.7	652.322	2	27.31		179	26	35	Oxidation (M); Propionamide	M1:Oxidation (M):1000.00;C8:Propionamide:1000.00
			R.VPGIGHR.I	N	29.55	734.419	7	-1.8	368.216	2	24.3		179	466	472
			K.M(+15.99)IVVLGELGGK.D	Y	29.18	1130.64	11	-3.5	566.324	2	26.72		179	225	235	Oxidation (M)	M1:Oxidation (M):1000.00
			R.PGSVGFVSK.S	Y	22.24	876.471	9	-14.2	439.236	2	25.34		179	167	175
			R.THFPSVK.H	N	20.36	814.434	7	-0.8	408.224	2	25.28		179	492	498
Dihydrolipoyl dehydrogenase	55	KMZ64155.1	R.TPYTAGLGLDTIGVTTDK.I	Y	71.2	1821.94	18	17.3	911.991	2	34.31	360	70	314	331
			K.LTIEPSAGGEQTTLEADVVLVSAGR.T	Y	70.93	2512.3	25	24.8	1257.19	2	34.91	163	70	289	313
			K.AEEDGVAC(+71.04)VEFIAGK.E	N	66.3	1607.75	15	20.6	804.899	2	34.08	496	70	364	378	Propionamide	C8:Propionamide:1000.00
			V.PGVVYTHPEVASVGK.T	N	63.27	1538.81	15	30	770.435	2	33.79	7.98	70	388	402
			K.KIVSSTGALALSEIPK.K	Y	62.04	1612.94	16	21.5	807.495	2	33.95	396	70	199	214
			K.FVSPSEIAVETVDGGSATVK.G	Y	61.85	1992.01	20	12.9	997.023	2	34.48	679	70	156	175
			R.TC(+71.04)HAHPTM(+15.99)SEAVK.E	Y	60.38	1497.67	13	31.1	500.246	3	25.5	52.1	70	481	493	Propionamide; Oxidation (M)	C2:Propionamide:1000.00;M8:Oxidation (M):1000.00
			R.LGSEVTVVEFASEIVPTMDGEVR.K	Y	59.33	2463.22	23	32.7	1232.66	2	35.84	46.9	70	235	257
			R.TC(+71.04)HAHPTMSEAVK.E	Y	58.57	1481.68	13	28.6	494.913	3	28.08	47.5	70	481	493	Propionamide	C2:Propionamide:1000.00
			K.VVGVDTSGDGVK.L	N	54.04	1131.58	12	22.6	566.809	2	29.28	448	70	277	288
			K.EAAMATYDKPIHM	Y	52.92	1476.67	13	42	739.375	2	33.12	24.1	70	494	506
			K.IVSSTGALALSEIPK.K	Y	51.74	1484.85	15	1.7	743.431	2	34.28	616	70	200	214
			K.EAAM(+15.99)ATYDKPIHM(+15.99)	Y	50.98	1508.66	13	27.9	755.36	2	28.51	477	70	494	506	Oxidation (M)	M4:Oxidation (M):1000.00;M13:Oxidation (M):1000.00
			R.GTLGGTC(+71.04)LNVGC(+71.04)IPSK.A	Y	49.43	1660.83	16	22	831.439	2	33.58	207	70	75	90	Propionamide	C7:Propionamide:1000.00;C12:Propionamide:1000.00
			K.KIVSSTGALALSEIPKK.L	Y	46.83	1741.03	17	28.1	581.369	3	33.36	61.6	70	199	215
			Q.VEVDLPAMMAQK.E	Y	45.18	1330.66	12	25.2	666.355	2	34.38	37	70	116	127
			K.EAAM(+15.99)ATYDKPIHM	Y	43.68	1492.67	13	36.6	747.369	2	31.85	23.1	70	494	506	Oxidation (M)	M4:Oxidation (M):77.94
			K.EAAMATYDKPIHM(+15.99)	Y	42.36	1492.67	13	32.9	747.366	2	30.32	13.9	70	494	506	Oxidation (M)	M13:Oxidation (M):74.73
			Q.VEVDLPAM(+15.99)M(+15.99)AQK.E	Y	41.44	1362.65	12	25.6	682.351	2	31.56	594	70	116	127	Oxidation (M)	M8:Oxidation (M):1000.00;M9:Oxidation (M):1000.00
			K.NIIIATGSDVK.S	Y	41.32	1129.63	11	19.5	565.835	2	32.84	892	70	178	188
			R.LGSEVTVVEFASEIVPTM(+15.99)DGEVR.K	Y	40.91	2479.22	23	42.5	1240.67	2	35.2	200	70	235	257	Oxidation (M)	M18:Oxidation (M):1000.00
			Q.VEVDLPAM(+15.99)MAQK.E	Y	39.04	1346.66	12	37.4	674.361	2	33.53	103	70	116	127	Oxidation (M)	M8:Oxidation (M):8.69
			K.AIDDADGM(+15.99)VK.I	Y	35.09	1049.47	10	21.8	525.754	2	27.5	35.9	70	429	438	Oxidation (M)	M8:Oxidation (M):1000.00
			K.IVSSTGALALSEIPKK.L	Y	34.97	1612.94	16	33.2	538.672	3	33.62	49.8	70	200	215
			Q.VEVDLPAMM(+15.99)AQK.E	Y	34.38	1346.66	12	37.3	674.361	2	33.65	176	70	116	127	Oxidation (M)	M9:Oxidation (M):8.14
			K.ILADKETDK.I	Y	32.41	1031.55	9	28.5	516.797	2	26.74	88.8	70	439	447
			K.FPFM(+15.99)ANSR.A	N	30.62	984.449	8	23.4	493.243	2	33.1	98	70	419	426	Oxidation (M)	M4:Oxidation (M):1000.00
			K.AIDDADGMVK.I	Y	26.18	1033.47	10	29	517.76	2	30.46	18.7	70	429	438
			K.FPFM(+15.99)AN(+.98)SR.A	N	24.91	985.433	8	30	493.738	2	33.43	108	70	419	426	Oxidation (M); Deamidation (NQ)	M4:Oxidation (M):1000.00;N6:Deamidation (NQ):1000.00
			K.AAQLGLK.T	Y	21.88	699.428	7	26.7	350.731	2	30.22	90.5	70	61	67
			I.PGPM(+15.99)LAHK.A	N	21.8	865.448	8	24.7	433.742	2	33.77	28.5	70	356	363	Oxidation (M)	M4:Oxidation (M):1000.00
			K.AVSNLTK.G	N	21.68	731.418	7	30.3	366.727	2	26.96	10.6	70	130	136
			K.FPFM(+15.99)AN.S	N	21.24	741.316	6	51.9	742.361	1	34.09	315	70	419	424	Oxidation (M)	M4:Oxidation (M):1000.00
			K.GIEGLFK.K	N	20.95	762.428	7	18.5	382.228	2	34.33	110	70	137	143
			K.FMLNTK.V	Y	19.37	752.389	6	28.6	377.213	2	32.24	36.3	70	271	276
			K.FM(+15.99)LNTK.V	Y	17.28	768.384	6	30.7	385.211	2	30.85	180	70	271	276	Oxidation (M)	M2:Oxidation (M):1000.00
			A.QLGLK.T	Y	16.82	557.354	5	30.3	558.378	1	30.29	25.6	70	63	67
			K.SSGVAYR.V	Y	15.83	738.366	7	25.3	370.2	2	26.64	14.1	70	409	415
F-ATPases	38	KMZ61829.1	K.FDDLSEQAFYMVGGIDEVIAK.A	Y	91.94	2346.11	21	14.7	1174.08	2	37.95	147	10	528	548
			R.VLNTGSPITVPVGR.A	Y	78.98	1408.8	14	8.2	705.415	2	35.75	131	10	152	165
			R.LVLEVAQHLGEGTVR.T	Y	78.82	1619.9	15	7.8	810.963	2	36.07	167	10	122	136
			K.TVLIMELINNVAK.A	Y	78.44	1456.83	13	-1.2	729.423	2	38.17	143	10	240	252
			K.FDDLSEQAFYM(+15.99)VGGIDEVIAK.A	Y	78.13	2362.1	21	6.9	1182.07	2	36.95	70	10	528	548	Oxidation (M)	M11:Oxidation (M):1000.00
			R.FTQANSEVSALLGR.I	Y	75.96	1491.77	14	-12.2	746.882	2	36.34		10	340	353
			R.FDEGLPPILTSLEVLDNSIR.L	Y	72.32	2227.17	20	3	1114.6	2	39.05	600	10	102	121
			R.VGLTGLTVAEHFR.D	Y	68.55	1398.76	13	6.1	700.393	2	36.26	128	10	311	323
			K.ITDEFTGAGAIGEVC(+71.04)QVIGAVVDVR.F	Y	68.26	2589.31	25	9.6	1295.67	2	38.73	77.2	10	77	101	Propionamide	C15:Propionamide:1000.00
			R.EAPAFVEQATEQQILVTGIK.V	Y	67.73	2171.15	20	4.5	1086.59	2	36.58	280	10	196	215
			R.IPSAVGYQPTLATDLGGLQER.I	Y	67.38	2185.14	21	5.7	1093.58	2	36.52		10	354	374
			R.DAEGQDVLLFIDNIFR.F	Y	65.69	1863.94	16	7.5	932.983	2	39.52	174	10	324	339
			K.TVLIMELIN(+.98)NVAK.A	Y	64.46	1457.82	13	10.2	729.923	2	37.32	38.3	10	240	252	Deamidation (NQ)	N9:Deamidation (NQ):14.02
			K.TVLIM(+15.99)ELIN(+.98)NVAK.A	Y	62.31	1473.81	13	10.5	737.921	2	36.69	25.1	10	240	252	Oxidation (M); Deamidation (NQ)	M5:Oxidation (M):1000.00;N9:Deamidation (NQ):8.14
			R.TIAM(+15.99)DGTEGLVR.G	Y	60.07	1277.63	12	-8.2	639.816	2	35.06		10	137	148	Oxidation (M)	M4:Oxidation (M):1000.00
			K.NLQDIIAILGM(+15.99)DELSEDDKMTVAR.A	Y	58.75	2705.33	24	15	902.796	3	37.7	44.6	10	462	485	Oxidation (M)	M11:Oxidation (M):7.57
			R.IINVIGEPIDER.G	Y	57.01	1366.75	12	7.2	684.385	2	36.14	229	10	171	182
			K.NLQDIIAILGMDELSEDDKMTVAR.A	Y	54.55	2689.33	24	10.1	897.46	3	38	57	10	462	485
			K.TDHYLPIHR.E	Y	52.29	1150.59	9	-2.2	576.3	2	34.34	218	10	187	195
			R.M(+15.99)LSPHILGDEHYNTAR.G	Y	51.9	1868.88	16	0.1	623.969	3	35.15	37.5	10	436	451	Oxidation (M)	M1:Oxidation (M):1000.00
			K.ESVSSFQGVLDGK.F	Y	51.58	1351.66	13	0.2	676.838	2	36.05	163	10	515	527
			R.QISELGIYPAVDPLDSTSR.M	Y	51.22	2060.04	19	13.3	1031.04	2	36.62	151	10	417	435
			R.TIAMDGTEGLVR.G	Y	51.03	1261.63	12	20.7	631.837	2	35.74	63.7	10	137	148
			K.VVDLLAPYQK.G	Y	47.46	1144.65	10	15.9	573.341	2	36.38	224	10	216	225
			K.IGLFGGAGVGK.T	N	45.09	974.555	11	6.9	488.288	2	36.39	1120	10	229	239
			K.NLQDIIAILGMDELSEDDKM(+15.99)TVAR.A	Y	43.22	2705.33	24	10.8	902.792	3	37.78	65.9	10	462	485	Oxidation (M)	M20:Oxidation (M):23.02
			K.NLQDIIAILGM(+15.99)DELSEDDKM(+15.99)TVAR.A	Y	32.3	2721.32	24	13.4	908.126	3	37.48	124	10	462	485	Oxidation (M)	M11:Oxidation (M):1000.00;M20:Oxidation (M):1000.00
			D.PAPATTFAHLDATTVLSR.Q	N	32.02	1867.98	18	13.5	623.675	3	36.21		10	399	416
			K.KGSITSVQAIYVPADDLTDPAPATTFAHLDATTVLSR.Q	Y	28.04	3841.97	37	-3.1	1281.66	3	36.87	338	10	380	416
			K.AHGGFSVFAGVGER.T	Y	20.89	1389.68	14	9.9	464.238	3	36.15	17.8	10	253	266
			K.EMMESGVIK.L	Y	19.61	1022.48	9	8.1	512.25	2	35.12	15.8	10	276	284
Fructose-bisphosphate aldolase	74	KMZ58915.1	K.YADELIANAAYIGTPGK.G	N	79.81	1765.89	17	11.5	883.962	2	34.31	918	76	8	24
			K.ALNDHHVLLEGSLLKPNM(+15.99)VTPGSDAPK.V	Y	77.37	2868.48	27	32.1	718.15	4	33.56	773	76	212	238	Oxidation (M)	M18:Oxidation (M):1000.00
			K.ITANEPSQLSINENAN(+.98)GLAR.Y	N	68.83	2112.04	20	-10.4	1057.02	2	33.08	625	76	150	169	Deamidation (NQ)	N16:Deamidation (NQ):26.31
			K.YADELIAN(+.98)AAYIGTPGK.G	N	67.66	1766.87	17	21.1	884.462	2	34.02	128	76	8	24	Deamidation (NQ)	N8:Deamidation (NQ):1000.00
			K.ANSEATLGTYKGDAVK.G	Y	62.82	1623.81	16	19.7	812.928	2	30.08	57.2	76	329	344
			K.GILAADESTGTIGK.R	N	58.87	1331.69	14	-6	666.85	2	32.53	1840	76	25	38
			K.ALN(+.98)DHHVLLEGSLLKPNM(+15.99)VTPGSDAPK.V	Y	58.66	2869.46	27	25.1	718.391	4	33.83	257	76	212	238	Deamidation (NQ); Oxidation (M)	N3:Deamidation (NQ):47.75;M18:Oxidation (M):1000.00
			R.LSSINVENVESNR.Q	Y	57.4	1459.73	13	14.4	730.881	2	32.31	1040	76	40	52
			K.NHISGVILFEETLYQSTLSGK.P	Y	56.84	2335.21	21	17.9	779.423	3	35.47	10.2	76	68	88
			K.GAGVDESLHVK.D	N	54.95	1110.57	11	-20.2	556.279	2	29.9	1320	76	345	355
			K.ANSEATLGTYK.G	N	53.54	1153.56	11	26.6	577.803	2	30.26	302	76	329	339
			K.ALNDHHVLLEGSLLKPNMVTPGSDAPK.V	Y	51.3	2852.49	27	31.8	714.151	4	33.85		76	212	238
			I.LAADESTGTIGK.R	N	51.23	1161.59	12	22.3	581.814	2	32.55	50	76	27	38
			K.AN(+.98)SEATLGTYKGDAVK.G	Y	49.24	1624.79	16	26.8	813.426	2	30.31	35.4	76	329	344	Deamidation (NQ)	N2:Deamidation (NQ):1000.00
			K.AN(+.98)SEATLGTYK.G	N	48.37	1154.55	11	17.5	578.29	2	29.97	422	76	329	339	Deamidation (NQ)	N2:Deamidation (NQ):1000.00
			R.GETTTQGLDDLGK.R	N	47.41	1333.64	13	14.4	667.835	2	31.74	662	76	117	129
			R.GETTTQGLDDLGKR.C	N	47.32	1489.74	14	26.5	745.896	2	30.97	137	76	117	130
			R.TVPPAVPAVVFLSGGQSEEEATLNLNAM(+15.99)NQLK.G	N	47.18	3339.7	32	30	1114.27	3	35.25	8.31	76	255	286	Oxidation (M)	M28:Oxidation (M):1000.00
			R.ELLFC(+71.04)TPDALK.N	Y	45.94	1319.68	11	-5.6	660.843	2	34.64	692	76	57	67	Propionamide	C5:Propionamide:1000.00
			R.VLAAC(+71.04)YK.A	N	43.77	837.442	7	3.7	838.452	1	29.49	319	76	205	211	Propionamide	C5:Propionamide:1000.00
			K.AQAAFYAR.C	Y	40.49	896.45	8	15.2	449.239	2	30.5	554	76	319	326
			K.ALNDHHVLLEGSLLKPN.M	N	39.73	1869.01	17	24.3	624.026	3	33.87	72.6	76	212	228
			K.EAGALPGIK.V	N	38.68	854.486	9	17	428.258	2	31.99	872	76	96	104
			K.VDKGVVELAGTR.G	Y	36.32	1242.69	12	17.2	622.365	2	31.3	27.8	76	105	116
			K.ALN(+.98)DHHVLLEGSLLKPN.M	N	35.15	1869.99	17	16.3	624.349	3	34.06	162	76	212	228	Deamidation (NQ)	N3:Deamidation (NQ):62.28
			L.SINENAN(+.98)GLAR.Y	N	34.89	1158.56	11	32.1	580.307	2	28.73	8.82	76	159	169	Deamidation (NQ)	N7:Deamidation (NQ):32.28
			K.VVAEYTVR.T	N	34.07	935.508	8	7	468.764	2	30.18	609	76	243	250
			K.GVVELAGTR.G	Y	32.29	900.503	9	22.4	451.269	2	31.38	720	76	108	116
			G.AGVDESLHVK.D	N	30.16	1053.55	10	23.5	527.792	2	29.89	14.7	76	346	355
			N.M(+15.99)VTPGSDAPK.V	Y	29.07	1017.48	10	34.2	509.765	2	26.29	53.6	76	229	238	Oxidation (M)	M1:Oxidation (M):1000.00
			A.GVDESLHVK.D	N	28.66	982.508	9	11.3	492.267	2	29.91	111	76	347	355
			N.AAYIGTPGK.G	N	25.97	876.471	9	18.1	439.25	2	29.19		76	16	24
			N.MVTPGSDAPK.V	Y	25.14	1001.49	10	24.7	501.762	2	28.34	39.1	76	229	238
			L.LFC(+71.04)TPDALK.N	Y	24.24	1077.55	9	7.8	539.788	2	34.66	34.8	76	59	67	Propionamide	C3:Propionamide:1000.00
			R.ALQASTLK.T	N	23.81	830.486	8	18.3	416.258	2	29.23	294	76	300	307
			A.EYTVR.T	N	23.38	666.334	5	11.7	667.349	1	30.17		76	246	250
			E.ILVDGPHDIDR.C	N	23.1	1248.65	11	21.9	625.344	2	31.5	39.2	76	187	197
			E.TTTQGLDDLGK.R	N	22.39	1147.57	11	24.8	574.808	2	31.64	16.3	76	119	129
			K.YYEAGAR.F	N	18.83	828.377	7	21.9	415.205	2	26.76	147	76	134	140
			R.C(+71.04)ADVTER.V	N	17.85	863.381	7	22.2	432.707	2	25.43	32.9	76	198	204	Propionamide	C1:Propionamide:1000.00
			Q.ASTLK.T	N	16.13	518.306	5	5.3	519.316	1	29.16	23.6	76	303	307
Fructose-bisphosphate aldolase	13	KMZ58915.1	K.ALN(+.98)DHHVLLEGSLLKPNM(+15.99)VTPGSDAPK.V	Y	79.26	2869.46	27	23	718.39	4	33.92		106	212	238	Deamidation (NQ); Oxidation (M)	N3:Deamidation (NQ):56.29;M18:Oxidation (M):1000.00
			K.YADELIANAAYIGTPGK.G	N	78.72	1765.89	17	7.1	883.958	2	34.48	603	106	8	24
			K.YADELIAN(+.98)AAYIGTPGK.G	N	71.32	1766.87	17	20.4	884.462	2	34.14	66.4	106	8	24	Deamidation (NQ)	N8:Deamidation (NQ):1000.00
			K.ALNDHHVLLEGSLLKPNM(+15.99)VTPGSDAPK.V	Y	70.41	2868.48	27	20.2	718.142	4	33.86	312	106	212	238	Oxidation (M)	M18:Oxidation (M):1000.00
			K.ITANEPSQLSINENAN(+.98)GLAR.Y	N	66.5	2112.04	20	23.2	1057.05	2	33.09	857	106	150	169	Deamidation (NQ)	N16:Deamidation (NQ):22.85
			K.ANSEATLGTYKGDAVK.G	Y	63.82	1623.81	16	15.1	812.925	2	30.49	82.3	106	329	344
			K.GILAADESTGTIGK.R	N	63.42	1331.69	14	11.3	666.861	2	33.55		106	25	38
			R.YAIIC(+71.04)QENGLVPIVEPEILVDGPHDIDR.C	N	59.25	3187.62	28	16.8	1063.57	3	35.36	57.4	106	170	197	Propionamide	C5:Propionamide:1000.00
			K.ITANEPSQLSIN(+.98)ENAN(+.98)GLAR.Y	N	56.86	2113.03	20	21.1	1057.54	2	33.58	1000	106	150	169	Deamidation (NQ)	N12:Deamidation (NQ):11.10;N16:Deamidation (NQ):22.85
			R.LSSINVENVESNR.Q	Y	56.63	1459.73	13	16.4	730.883	2	32.67	2090	106	40	52
			K.GAGVDESLHVK.D	N	52.11	1110.57	11	3.3	556.293	2	30.32	179	106	345	355
			K.ANSEATLGTYK.G	N	51.83	1153.56	11	13.3	577.796	2	30	193	106	329	339
			K.ITANEPSQ(+.98)LSINENAN(+.98)GLAR.Y	N	49.86	2113.03	20	12.9	1057.54	2	33.35	730	106	150	169	Deamidation (NQ)	Q8:Deamidation (NQ):0.00;N16:Deamidation (NQ):18.23
			I.LAADESTGTIGK.R	N	49.45	1161.59	12	15.7	581.81	2	32.93	17	106	27	38
			R.GETTTQGLDDLGK.R	N	48.86	1333.64	13	19	667.838	2	31.95	395	106	117	129
			K.RLSSINVENVESNR.Q	Y	48.6	1615.83	14	14.9	808.933	2	32.46	16.6	106	39	52
			R.GETTTQGLDDLGKR.C	N	46.5	1489.74	14	9.5	745.883	2	31.22	95.1	106	117	130
			R.YAIIC(+71.04)QEN(+.98)GLVPIVEPEILVDGPHDIDR.C	N	44.9	3188.61	28	18.7	1063.9	3	35.52	158	106	170	197	Propionamide; Deamidation (NQ)	C5:Propionamide:1000.00;N8:Deamidation (NQ):5.03
			K.VDKGVVELAGTR.G	Y	42.59	1242.69	12	4.3	622.356	2	31.82	21.6	106	105	116
			K.ALNDHHVLLEGSLLKPN.M	N	42.25	1869.01	17	20.9	624.024	3	34.03	23.1	106	212	228
			K.AQAAFYAR.C	Y	41.21	896.45	8	11.6	449.238	2	31.01	270	106	319	326
			K.EAGALPGIK.V	N	40.12	854.486	9	14.8	428.257	2	32.33	465	106	96	104
			R.ELLFC(+71.04)TPDALK.N	Y	39.9	1319.68	11	6.9	660.852	2	34.9	615	106	57	67	Propionamide	C5:Propionamide:1000.00
			K.VVAEYTVR.T	N	34.89	935.508	8	16.8	468.769	2	30.42	546	106	243	250
			E.ILVDGPHDIDR.C	N	32.65	1248.65	11	17	625.341	2	31.91	18.8	106	187	197
			K.GVVELAGTR.G	Y	29.72	900.503	9	7.2	451.262	2	31.81	262	106	108	116
			G.KRLSSINVENVESNR.Q	Y	29.65	1743.92	15	-17	872.954	2	32.57	11.8	106	38	52
			K.ALNDHHVLLEGSLLKPN(+.98)M(+15.99)VTPGSDAPK.V	Y	28.69	2869.46	27	17.3	718.386	4	34.02		106	212	238	Deamidation (NQ); Oxidation (M)	N17:Deamidation (NQ):17.44;M18:Oxidation (M):1000.00
			L.NLNAM(+15.99)NQLK.G	N	28.02	1060.53	9	24.8	531.287	2	28.98	18.2	106	278	286	Oxidation (M)	M5:Oxidation (M):1000.00
			R.TVPPAVPAVVFLSGGQSEEEATLNLNAM(+15.99)NQLK.G	N	25.62	3339.7	32	30.9	1114.28	3	35.48	39.4	106	255	286	Oxidation (M)	M28:Oxidation (M):1000.00
			R.VLAAC(+71.04)YK.A	N	23.71	837.442	7	18.6	419.736	2	29.74	144	106	205	211	Propionamide	C5:Propionamide:1000.00
			R.ALQASTLK.T	N	23.06	830.486	8	21.9	416.259	2	29.4	171	106	300	307
			A.GVDESLHVK.D	N	22.04	982.508	9	17.6	492.27	2	30.33	29.4	106	347	355
			K.YYEAGAR.F	N	20.97	828.377	7	19.3	415.204	2	27.2	91.2	106	134	140
			N.MVTPGSDAPK.V	Y	20.01	1001.49	10	14.3	501.757	2	28.51	13	106	229	238
			N.M(+15.99)VTPGSDAPK.V	Y	18.87	1017.48	10	30	509.763	2	26.39	9.88	106	229	238	Oxidation (M)	M1:Oxidation (M):1000.00
			R.C(+71.04)ADVTER.V	N	18.02	863.381	7	14.6	432.704	2	25.35	14.1	106	198	204	Propionamide	C1:Propionamide:1000.00
			Q.ASTLK.T	N	17.63	518.306	5	15.3	519.322	1	29.44		106	303	307
			L.LFC(+71.04)TPDALK.N	Y	17.43	1077.55	9	21.4	539.795	2	34.84	7.83	106	59	67	Propionamide	C3:Propionamide:1000.00
			K.EKAQAAFYAR.C	Y	15.71	1153.59	10	8.2	577.806	2	30.41	8.35	106	317	326
			K.PFVDVLK.E	N	15.28	816.475	7	12.1	409.25	2	34.35	67	106	89	95
GA3P dehyrogenase (P)	60	KMZ61796.1	R.VPTPNVSVVDLVVQVK.N	Y	81.3	1691.98	16	-49.8	846.956	2	35.11	4800	75	303	318
			K.GTMTTTHSYTGDQR.L	N	76.66	1554.67	14	16.8	778.357	2	27.31	5840	75	242	255
			K.GILAVC(+71.04)DEPLVSVDFR.C	N	74.56	1802.92	16	22	902.489	2	37.37		75	340	355	Propionamide	C6:Propionamide:1000.00
			K.VIAWYDNEWGYSQR.V	N	69.69	1785.81	14	23.6	893.934	2	34.63	8030	75	378	391
			K.YDSTLGIFDALVKPVGDNVISVDGK.E	Y	69.04	2621.36	25	21.2	874.812	3	35.49	3950	75	116	140
			K.GTM(+15.99)TTTHSYTGDQR.L	N	68.76	1570.67	14	21.2	786.358	2	25.83	11900	75	242	255	Oxidation (M)	M3:Oxidation (M):1000.00
			T.M(+15.99)TTTHSYTGDQR.L	N	65.39	1412.6	12	27.4	707.326	2	25.62	195	75	244	255	Oxidation (M)	M1:Oxidation (M):1000.00
			K.EMGVDLVIEGTGVFVDR.E	N	64.5	1834.91	17	18.9	918.481	2	35.53	4300	75	157	173
			K.EM(+15.99)GVDLVIEGTGVFVDR.E	N	64.11	1850.91	17	19.8	926.48	2	35.11	12600	75	157	173	Oxidation (M)	M2:Oxidation (M):1000.00
			K.TFAEEVNAAFR.E	N	61.99	1253.6	11	30.5	627.828	2	37.53		75	321	331
			R.VVDLADIVAENWK	Y	58.41	1470.77	13	-49.8	736.357	2	35.48		75	392	404
			R.KDSPLDIIAINDSGGVK.Q	Y	58.4	1740.93	17	21.7	871.489	2	34.27	9290	75	92	108
			K.DSPLDIIAINDSGGVK.Q	Y	57.42	1612.83	16	-59.6	807.375	2	34.79		75	93	108
			R.AAALN(+.98)IVPTSTGAAK.A	N	57.32	1384.76	15	22.6	693.401	2	33.55	13500	75	269	283	Deamidation (NQ)	N5:Deamidation (NQ):1000.00
			R.KDSPLDIIAIN(+.98)DSGGVK.Q	Y	55.78	1741.91	17	14.3	871.975	2	34.4		75	92	108	Deamidation (NQ)	N11:Deamidation (NQ):1000.00
			R.AAALNIVPTSTGAAK.A	N	54.77	1383.77	15	-69.3	692.845	2	33.2	5520	75	269	283
			K.PVGDNVISVDGK.E	Y	54.27	1198.62	12	31.4	600.336	2	31.73	177	75	129	140
			R.C(+71.04)SDVSSTVDSSLTMVMGDDMVK.V	N	52.99	2377.02	22	27.8	1189.55	2	34.96	1780	75	356	377	Propionamide	C1:Propionamide:1000.00
			K.TFAEEVN(+.98)AAFR.E	N	52.29	1254.59	11	19.3	628.313	2	33.74	2550	75	321	331	Deamidation (NQ)	N7:Deamidation (NQ):1000.00
			K.GTM(+15.99)TTTHSYTGDQ(+.98)R.L	N	51.05	1571.65	14	41.5	524.913	3	26.1		75	242	255	Oxidation (M); Deamidation (NQ)	M3:Oxidation (M):1000.00;Q13:Deamidation (NQ):1000.00
			K.YDSTLGIFDALVK.P	Y	49.74	1440.75	13	20.6	721.397	2	35.65	3160	75	116	128
			K.DSPLDIIAIN(+.98)DSGGVK.Q	Y	49.19	1613.81	16	18.1	807.929	2	34.88	8890	75	93	108	Deamidation (NQ)	N10:Deamidation (NQ):1000.00
			R.VVDLADIVAEN(+.98)WK	Y	47.16	1471.76	13	22.8	736.902	2	35.15	450	75	392	404	Deamidation (NQ)	N11:Deamidation (NQ):1000.00
			R.C(+71.04)SDVSSTVDSSLTMVM(+15.99)GDDM(+15.99)VK.V	N	46.29	2409.01	22	24.5	1205.54	2	33.98	2780	75	356	377	Propionamide; Oxidation (M)	C1:Propionamide:1000.00;M16:Oxidation (M):14.63;M20:Oxidation (M):33.98
			R.C(+71.04)SDVSSTVDSSLTM(+15.99)VM(+15.99)GDDM(+15.99)VK.V	N	42.72	2425	22	17.9	1213.53	2	34.01	569	75	356	377	Propionamide; Oxidation (M)	C1:Propionamide:1000.00;M14:Oxidation (M):1000.00;M16:Oxidation (M):1000.00;M20:Oxidation (M):1000.00
			R.C(+71.04)SDVSSTVDSSLTMVMGDDM(+15.99)VK.V	N	42.57	2393.01	22	21	1197.54	2	34.68	3110	75	356	377	Propionamide; Oxidation (M)	C1:Propionamide:1000.00;M20:Oxidation (M):22.05
			K.YDSTLGIFDALVKPVGD.N	Y	41.73	1808.92	17	25	905.49	2	35.72	42	75	116	132
			L.VKPVGDNVISVDGK.E	Y	41.53	1425.78	14	27	713.918	2	31.52	869	75	127	140
			M.TTTHSYTGDQR.L	N	41.1	1265.56	11	18.6	633.801	2	25.72	165	75	245	255
			R.NPSNLPWK.E	N	40.1	954.492	8	11.7	478.259	2	33.11	9320	75	149	156
			R.C(+71.04)SDVSSTVDSSLTM(+15.99)VMGDDM(+15.99)VK.V	N	38.29	2409.01	22	19.2	1205.53	2	34.26	899	75	356	377	Propionamide; Oxidation (M)	C1:Propionamide:1000.00;M14:Oxidation (M):32.28;M20:Oxidation (M):22.05
			F.AEEVNAAFR.E	N	38.19	1005.49	9	15.3	1006.51	1	34.47	1230	75	323	331
			N.VSVVDLVVQVK.N	Y	36.82	1183.72	11	23.8	592.88	2	34.91	159	75	308	318
			S.PLDIIAINDSGGVK.Q	Y	36.17	1410.77	14	24.7	706.411	2	34.8	411	75	95	108
			K.AVALVIPSLK.G	N	35.81	1009.65	10	16.8	505.842	2	34.77	6060	75	284	293
			R.C(+71.04)SDVSSTVDSSLTM(+15.99)VM(+15.99)GDDMVK.V	N	35.57	2409.01	22	20.3	1205.53	2	33.87	4050	75	356	377	Propionamide; Oxidation (M)	C1:Propionamide:1000.00;M14:Oxidation (M):34.81;M16:Oxidation (M):25.11
			R.C(+71.04)SDVSSTVDSSLTMVM(+15.99)GDDMVK.V	N	35.39	2393.01	22	27.1	1197.55	2	34.59	3110	75	356	377	Propionamide; Oxidation (M)	C1:Propionamide:1000.00;M16:Oxidation (M):15.64
			K.KVLITAPGK.G	N	35.05	925.596	9	38.4	463.823	2	30.01		75	186	194
			K.VAIN(+.98)GFGR.I	N	27.08	833.439	8	17.9	417.735	2	32.94	5940	75	72	79	Deamidation (NQ)	N4:Deamidation (NQ):1000.00
			R.VVSDRNPSNLPWK.E	N	26.09	1510.79	13	31.5	504.62	3	32.9	69.8	75	144	156
			R.C(+71.04)SDVSSTVDSSLTM(+15.99)VMGDDMVK.V	N	26.08	2393.01	22	29	1197.55	2	34.92	282	75	356	377	Propionamide; Oxidation (M)	C1:Propionamide:1000.00;M14:Oxidation (M):26.31
			M.VMGDDMVK.V	N	25.67	893.399	8	21.9	447.716	2	30.28	144	75	370	377
			D.SPLDIIAINDSGGVK.Q	Y	25.52	1497.8	15	20.7	749.925	2	34.53	3770	75	94	108
			K.GKLN(+.98)GIALR.V	N	25.42	941.566	9	23.1	471.801	2	32.95		75	294	302	Deamidation (NQ)	N4:Deamidation (NQ):1000.00
			K.VLITAPGK.G	N	24.41	797.501	8	20.9	399.766	2	30.89	11800	75	187	194
			K.QASHLLK.Y	N	23.57	795.46	7	17.3	398.744	2	28.17	8460	75	109	115
			R.LLDASHR.D	N	22.69	810.435	7	20.5	406.233	2	29.29	1780	75	256	262
			L.NIVPTSTGAAK.A	N	22	1057.58	11	27	529.81	2	29.34	240	75	273	283
			K.HIDAGAK.K	N	20.8	710.371	7	36.1	356.206	2	24.23		75	179	185
			K.LN(+.98)GIALR.V	N	20.62	756.449	7	24.8	379.241	2	32.4		75	296	302	Deamidation (NQ)	N2:Deamidation (NQ):1000.00
			C.TTNC(+71.04)LAPFIK.V	N	16.57	1177.62	10	24.8	589.83	2	34.3	62.4	75	222	231	Propionamide	C4:Propionamide:1000.00
GA3P dehyrogenase (P)	56	KMZ64911.1	K.GILGYTEDDVVSTDFVGDSR.S	Y	87.25	2143.99	20	-14.4	1072.99	2	35.64	4690	43	276	295
			K.YDSVHGQWK.H	N	71.61	1118.51	9	-9.5	560.259	2	32.01	8620	43	51	59
			K.LVSWYDNEWGYSSR.V	Y	66.49	1760.78	14	11.2	881.407	2	35.64	2130	43	314	327
			K.TLLYGEKPVAVFGC(+71.04)R.N	Y	62.7	1722.91	15	6.4	862.469	2	35.25	1040	43	70	84	Propionamide	C14:Propionamide:1000.00
			R.DDVELVAVNDPFISTDYM(+15.99)TY.M	Y	60.63	2322.02	20	12.1	1162.03	2	36.29	71.3	43	28	47	Oxidation (M)	M18:Oxidation (M):1000.00
			R.DDVELVAVNDPFISTDYMTYM(+15.99)FK.Y	Y	59.38	2728.23	23	27.4	1365.16	2	36.35	0.307	43	28	50	Oxidation (M)	M21:Oxidation (M):22.45
			R.VPTVDVSVVDLTVR.I	N	56.43	1497.84	14	15	749.939	2	35.66	722	43	239	252
			R.NPEEIPWGASGAEYVIESTGVFTDK.E	Y	55.2	2695.27	25	3.7	1348.64	2	36.55		43	85	109
			R.DDVELVAVNDPFISTDYM(+15.99)TYM(+15.99)FK.Y	Y	52.2	2744.22	23	6.5	1373.13	2	36.06	917	43	28	50	Oxidation (M)	M18:Oxidation (M):1000.00;M21:Oxidation (M):1000.00
			K.FGIIEGLM(+15.99)TTVHSM(+15.99)TATQK.T	Y	50.74	2096.03	19	14.3	699.693	3	35.44	1360	43	172	190	Oxidation (M)	M8:Oxidation (M):1000.00;M14:Oxidation (M):1000.00
			R.AAGFNIIPSSTGAAK.A	N	49.29	1403.74	15	13.4	702.887	2	35.04	6430	43	205	219
			K.AGIALTDNFVK.L	Y	40.72	1147.62	11	16.7	574.829	2	35.23	233	43	303	313
			R.AAGFN(+.98)IIPSSTGAAK.A	N	39.35	1404.72	15	20.6	703.384	2	35.23		43	205	219	Deamidation (NQ)	N5:Deamidation (NQ):1000.00
			K.KVVISAPSK.D	N	36.39	927.575	9	0.1	464.795	2	31.39	10300	43	122	130
			K.TLLYGEKPVAVF.G	Y	36.2	1335.74	12	8.6	668.885	2	35.89	676	43	70	81
			K.AGIALTDN(+.98)FVK.L	Y	32.71	1148.61	11	15	575.32	2	35.37		43	303	313	Deamidation (NQ)	N8:Deamidation (NQ):1000.00
			K.FGIIEGLM(+15.99)TTVH.S	Y	31.86	1332.67	12	9	667.351	2	35.79		43	172	183	Oxidation (M)	M8:Oxidation (M):1000.00
			K.AATYAEIK.A	Y	31.78	865.455	8	-7.2	433.731	2	32.2	9340	43	256	263
			R.NPEEIPWGASGAEYVIESTGVFTDKEK.A	Y	30.45	2952.4	27	15.4	985.157	3	36.2	112	43	85	111
			K.PVAVFGC(+71.04)R.N	Y	27.43	918.475	8	12.9	460.25	2	34.61	692	43	77	84	Propionamide	C7:Propionamide:1000.00
			K.VVISAPSK.D	N	26.34	799.48	8	21.8	400.756	2	31.64	5770	43	123	130
			K.IGIN(+.98)GFGR.I	N	26.05	833.439	8	13.7	417.733	2	34.78	12000	43	8	15	Deamidation (NQ)	N4:Deamidation (NQ):1000.00
			R.SSIFDAK.A	N	23.56	766.386	7	13.3	384.205	2	34.27	9570	43	296	302
			K.LTGMAFR.V	N	21.74	794.411	7	11.3	398.217	2	34.65	1370	43	232	238
			K.LTGM(+15.99)AFR.V	N	21.38	810.406	7	15.6	406.216	2	32.53	9650	43	232	238	Oxidation (M)	M4:Oxidation (M):1000.00
			F.ISTDYM(+15.99)TYM(+15.99)FK.Y	Y	20.62	1430.61	11	17.2	716.324	2	34.68	56.7	43	40	50	Oxidation (M)	M6:Oxidation (M):1000.00;M9:Oxidation (M):1000.00
			K.VLPALN(+.98)GK.L	N	20.37	811.48	8	16.3	406.754	2	33.95	12600	43	224	231	Deamidation (NQ)	N6:Deamidation (NQ):1000.00
			K.TVDGPSMK.D	Y	18.57	833.395	8	15.8	417.712	2	30.14	519	43	191	198
			S.RSSIFDAK.A	N	18.13	922.487	8	-26.3	462.239	2	34.38	88.2	43	295	302
			N.IIPSSTGAAK.A	N	18.01	943.534	10	18.9	472.783	2	30.16	705	43	210	219
			K.TVDGPSM(+15.99)K.D	Y	16.75	849.39	8	7.9	425.706	2	27.02	352	43	191	198	Oxidation (M)	M7:Oxidation (M):1000.00
GA3P dehyrogenase (P)	59	KMZ61796.1	R.VPTPNVSVVDLVVQVK.N	Y	72.78	1691.98	16	7.1	847.004	2	35.08	272	73	303	318
			K.GILAVC(+71.04)DEPLVSVDFR.C	N	66.72	1802.92	16	31.3	902.497	2	35	87.9	73	340	355	Propionamide	C6:Propionamide:1000.00
			K.EMGVDLVIEGTGVFVDR.E	N	63.47	1834.91	17	25.8	918.488	2	35.31	29.7	73	157	173
			R.KDSPLDIIAINDSGGVK.Q	Y	60.13	1740.93	17	19.9	871.487	2	34.26	76.1	73	92	108
			R.AAALNIVPTSTGAAK.A	N	60.05	1383.77	15	22.6	692.909	2	33.19	216	73	269	283
			K.GTM(+15.99)TTTHSYTGDQR.L	N	57	1570.67	14	23.4	786.36	2	25.74	37.9	73	242	255	Oxidation (M)	M3:Oxidation (M):1000.00
			K.DSPLDIIAINDSGGVK.Q	Y	54.97	1612.83	16	20	807.439	2	34.76	175	73	93	108
			K.EM(+15.99)GVDLVIEGTGVFVDR.E	N	54.82	1850.91	17	20.7	926.481	2	34.92	62.5	73	157	173	Oxidation (M)	M2:Oxidation (M):1000.00
			R.KDSPLDIIAIN(+.98)DSGGVK.Q	Y	54.68	1741.91	17	37.1	871.995	2	34.35	49.2	73	92	108	Deamidation (NQ)	N11:Deamidation (NQ):1000.00
			K.VIAWYDNEWGYSQR.V	N	53.21	1785.81	14	18.2	893.929	2	34.51	62.2	73	378	391
			R.VVDLADIVAENWK	Y	51.16	1470.77	13	20.3	736.408	2	35.44	56.1	73	392	404
			K.DSPLDIIAIN(+.98)DSGGVK.Q	Y	50.51	1613.81	16	29	807.938	2	34.79	14.4	73	93	108	Deamidation (NQ)	N10:Deamidation (NQ):1000.00
			K.GTMTTTHSYTGDQR.L	N	49.29	1554.67	14	24.1	778.363	2	27.21	14.9	73	242	255
			K.TFAEEVNAAFR.E	N	48.5	1253.6	11	26.7	627.826	2	34.36	428	73	321	331
			K.YDSTLGIFDALVKPVGDNVISVDGK.E	Y	44.9	2621.36	25	18.7	874.81	3	35.39	57.9	73	116	140
			K.TFAEEVN(+.98)AAFR.E	N	40.79	1254.59	11	21.9	628.315	2	33.57		73	321	331	Deamidation (NQ)	N7:Deamidation (NQ):1000.00
			L.VKPVGDNVISVDGK.E	Y	33.84	1425.78	14	26	713.917	2	31.35	12.9	73	127	140
			R.NPSNLPWK.E	N	31.89	954.492	8	18.3	478.262	2	33.05	98.6	73	149	156
			K.YDSTLGIFDALVK.P	Y	31.02	1440.75	13	30.1	721.404	2	35.57	24.1	73	116	128
			R.C(+71.04)SDVSSTVDSSLTM(+15.99)VM(+15.99)GDDM(+15.99)VK.V	N	30.66	2425	22	21.8	1213.53	2	33.43	30	73	356	377	Propionamide; Oxidation (M)	C1:Propionamide:1000.00;M14:Oxidation (M):1000.00;M16:Oxidation (M):1000.00;M20:Oxidation (M):1000.00
			K.AVALVIPSLK.G	N	29.6	1009.65	10	15.8	505.842	2	34.68	85.6	73	284	293
			K.KVLITAPGK.G	N	29.06	925.596	9	22.5	463.816	2	30.05	38.8	73	186	194
			K.GKLN(+.98)GIALR.V	N	22.94	941.566	9	25.5	471.802	2	31.51		73	294	302	Deamidation (NQ)	N4:Deamidation (NQ):1000.00
			K.VLITAPGK.G	N	20.49	797.501	8	19.3	399.765	2	30.97	107	73	187	194
			K.VAIN(+.98)GFGR.I	N	20.49	833.439	8	16.2	417.734	2	32.98		73	72	79	Deamidation (NQ)	N4:Deamidation (NQ):1000.00
			K.LN(+.98)GIALR.V	N	19.36	756.449	7	22.5	379.24	2	32.52	133	73	296	302	Deamidation (NQ)	N2:Deamidation (NQ):1000.00
			K.QASHLLK.Y	N	18.77	795.46	7	21.9	398.746	2	28.09	60	73	109	115
			R.LLDASHR.D	N	17.91	810.435	7	17.7	406.232	2	27.33	138	73	256	262
			R.C(+71.04)SDVSSTVDSSLTM(+15.99)VM(+15.99)GDDMVK.V	N	16.46	2409.01	22	24.8	1205.54	2	33.8	24.2	73	356	377	Propionamide; Oxidation (M)	C1:Propionamide:1000.00;M14:Oxidation (M):36.87;M16:Oxidation (M):25.70
			R.AAALN(+.98)IVPTSTGAAK.A	N	15.22	1384.76	15	37.8	693.412	2	33.31	220	73	269	283	Deamidation (NQ)	N5:Deamidation (NQ):1000.00
GA3P dehyrogenase (P)	64	KMZ61796.1	R.VPTPNVSVVDLVVQVK.N	Y	84.09	1691.98	16	-44.2	846.961	2	35.21	436	74	303	318
			K.YDSTLGIFDALVKPVGDNVISVDGK.E	Y	79.35	2621.36	25	-5.4	874.789	3	35.55	478	74	116	140
			K.GILAVC(+71.04)DEPLVSVDFR.C	N	78.44	1802.92	16	-17.8	902.453	2	35.13	440	74	340	355	Propionamide	C6:Propionamide:1000.00
			K.GTM(+15.99)TTTHSYTGDQR.L	N	71.64	1570.67	14	-2.3	786.34	2	25.92	424	74	242	255	Oxidation (M)	M3:Oxidation (M):1000.00
			K.EMGVDLVIEGTGVFVDR.E	N	69.8	1834.91	17	-9.3	918.456	2	35.51	125	74	157	173
			K.GTMTTTHSYTGDQR.L	N	68.5	1554.67	14	-2.3	778.342	2	27.46	228	74	242	255
			K.VIAWYDNEWGYSQR.V	N	68.25	1785.81	14	-12.6	893.902	2	34.62	327	74	378	391
			R.KDSPLDIIAINDSGGVK.Q	Y	64.66	1740.93	17	-22.5	871.451	2	34.39	398	74	92	108
			R.AAALNIVPTSTGAAK.A	N	64.66	1383.77	15	-42.6	692.864	2	33.33	1320	74	269	283
			R.KDSPLDIIAIN(+.98)DSGGVK.Q	Y	62.91	1741.91	17	-2	871.96	2	34.47	710	74	92	108	Deamidation (NQ)	N11:Deamidation (NQ):1000.00
			K.EM(+15.99)GVDLVIEGTGVFVDR.E	N	62.79	1850.91	17	-14.5	926.448	2	35.82	19.2	74	157	173	Oxidation (M)	M2:Oxidation (M):1000.00
			K.DSPLDIIAINDSGGVK.Q	Y	60.71	1612.83	16	-29.5	807.399	2	34.88	464	74	93	108
			K.DSPLDIIAIN(+.98)DSGGVK.Q	Y	59.05	1613.81	16	0.6	807.915	2	34.94	292	74	93	108	Deamidation (NQ)	N10:Deamidation (NQ):1000.00
			T.MTTTHSYTGDQR.L	N	57.23	1396.6	12	16.9	699.321	2	27.45	2.43	74	244	255
			R.C(+71.04)SDVSSTVDSSLTMVMGDDMVK.V	N	56.25	2377.02	22	-7.5	1189.51	2	35.09	30.5	74	356	377	Propionamide	C1:Propionamide:1000.00
			R.AAALN(+.98)IVPTSTGAAK.A	N	55.11	1384.76	15	7.7	693.391	2	33.64	86	74	269	283	Deamidation (NQ)	N5:Deamidation (NQ):1000.00
			K.TFAEEVNAAFR.E	N	51.95	1253.6	11	-1.1	627.809	2	34.42	605	74	321	331
			K.TFAEEVN(+.98)AAFR.E	N	49.89	1254.59	11	-5.7	628.298	2	33.69	97.2	74	321	331	Deamidation (NQ)	N7:Deamidation (NQ):1000.00
			R.C(+71.04)SDVSSTVDSSLTMVMGDDM(+15.99)VK.V	N	46.89	2393.01	22	-4.7	1197.51	2	34.73	38.6	74	356	377	Propionamide; Oxidation (M)	C1:Propionamide:1000.00;M20:Oxidation (M):27.19
			R.VVDLADIVAENWK	Y	46.6	1470.77	13	-4.8	736.39	2	35.5	41	74	392	404
			R.VPTPNVSVVDLVVQ(+.98)VK.N	Y	46.3	1692.97	16	2.3	847.492	2	35.32	310	74	303	318	Deamidation (NQ)	Q14:Deamidation (NQ):0.00
			R.C(+71.04)SDVSSTVDSSLTM(+15.99)VM(+15.99)GDDM(+15.99)VK.V	N	45.69	2425	22	-8.6	1213.5	2	33.55	112	74	356	377	Propionamide; Oxidation (M)	C1:Propionamide:1000.00;M14:Oxidation (M):1000.00;M16:Oxidation (M):1000.00;M20:Oxidation (M):1000.00
			K.YDSTLGIFDALVK.P	Y	44.81	1440.75	13	2.7	721.384	2	35.71	16.7	74	116	128
			L.GIFDALVKPVGDNVISVDGK.E	Y	44.66	2042.1	20	-5.2	1022.05	2	35.57	17	74	121	140
			R.VVSDRNPSNLPWK.E	N	44.07	1510.79	13	0.3	756.402	2	33.03	144	74	144	156
			S.PLDIIAINDSGGVK.Q	Y	40.07	1410.77	14	-6.4	706.389	2	34.84		74	95	108
			R.VVDLADIVAEN(+.98)WK	Y	40.05	1471.76	13	7.7	736.891	2	34.95		74	392	404	Deamidation (NQ)	N11:Deamidation (NQ):1000.00
			R.NPSNLPWK.E	N	38.97	954.492	8	7.4	478.257	2	33.17	705	74	149	156
			R.C(+71.04)SDVSSTVDSSLTM(+15.99)VM(+15.99)GDDMVK.V	N	38.54	2409.01	22	-5.5	1205.5	2	33.89	74.8	74	356	377	Propionamide; Oxidation (M)	C1:Propionamide:1000.00;M14:Oxidation (M):55.13;M16:Oxidation (M):31.27
			R.C(+71.04)SDVSSTVDSSLTM(+15.99)VMGDDM(+15.99)VK.V	N	37.3	2409.01	22	-5	1205.5	2	34.37	29.6	74	356	377	Propionamide; Oxidation (M)	C1:Propionamide:1000.00;M14:Oxidation (M):14.04;M20:Oxidation (M):17.65
			L.VKPVGDNVISVDGK.E	Y	36.81	1425.78	14	-1	713.898	2	31.64	35	74	127	140
			K.AVALVIPSLK.G	N	35.31	1009.65	10	-1.9	505.833	2	34.74	391	74	284	293
			K.KVLITAPGK.G	N	34.58	925.596	9	10.7	463.81	2	30.31	385	74	186	194
			R.C(+71.04)SDVSSTVDSSLTMVM(+15.99)GDDM(+15.99)VK.V	N	34.19	2409.01	22	-1.7	1205.51	2	34.05	40.2	74	356	377	Propionamide; Oxidation (M)	C1:Propionamide:1000.00;M16:Oxidation (M):17.01;M20:Oxidation (M):25.95
			R.C(+71.04)SDVSSTVDSSLTMVM(+15.99)GDDMVK.V	N	30.9	2393.01	22	-8.7	1197.5	2	34.3	23.3	74	356	377	Propionamide; Oxidation (M)	C1:Propionamide:1000.00;M16:Oxidation (M):32.28
			N.VSVVDLVVQVK.N	Y	29.05	1183.72	11	-2.1	592.865	2	34.92		74	308	318
			K.VAIN(+.98)GFGR.I	N	25.38	833.439	8	18.3	417.735	2	33.1	2010	74	72	79	Deamidation (NQ)	N4:Deamidation (NQ):1000.00
			K.GKLN(+.98)GIALR.V	N	25.13	941.566	9	8.5	471.794	2	31.73		74	294	302	Deamidation (NQ)	N4:Deamidation (NQ):1000.00
			K.QASHLLK.Y	N	24.44	795.46	7	20.5	398.746	2	28.57	367	74	109	115
			V.SDRNPSNLPWK.E	N	23.7	1312.65	11	14.4	657.343	2	32.95	25.9	74	146	156
			R.LLDASHR.D	N	20.61	810.435	7	10.4	406.229	2	27.56	728	74	256	262
			K.VLITAPGK.G	N	20.46	797.501	8	14.4	399.764	2	31.13	308	74	187	194
			K.LN(+.98)GIALR.V	N	19.79	756.449	7	4.4	379.234	2	32.74	515	74	296	302	Deamidation (NQ)	N2:Deamidation (NQ):1000.00
Glutamate decarboxylase	70	KMZ69611.1	K.AASSTDVSVHSTFASR.Y	Y	73.17	1621.77	16	0.7	811.893	2	23.13	171	121	6	21
			K.AHDEFEVSDYLR.R	Y	69.22	1479.66	12	-2.5	740.837	2	25.33	21.8	121	385	396
			K.NYVDM(+15.99)DEYPVTTELQNR.C	Y	63.44	2101.93	17	-1.8	1051.97	2	24.87	26.7	121	83	99	Oxidation (M)	M5:Oxidation (M):1000.00
			K.NYVDMDEYPVTTELQNR.C	Y	61.33	2085.93	17	-3.6	1043.97	2	25.26		121	83	99
			K.EAAYQIINDELM(+15.99)LDGNPR.L	Y	61.15	2076.98	18	-2.8	1039.49	2	25.76	27.6	121	40	57	Oxidation (M)	M12:Oxidation (M):1000.00
			R.LNLASFVTTWM(+15.99)EPEC(+71.04)DK.L	Y	56.81	2069.94	17	-6	1035.97	2	26.37	10.3	121	58	74	Oxidation (M); Propionamide	M11:Oxidation (M):1000.00;C15:Propionamide:1000.00
			K.GSSQVIAQYYQLIR.L	Y	43.86	1624.86	14	10.4	813.444	2	25.79	22.5	121	321	334
			K.GYYVM(+15.99)NPEK.A	Y	43.73	1115.5	9	-2.2	558.754	2	22.04	73.4	121	186	194	Oxidation (M)	M5:Oxidation (M):1000.00
			K.AAAM(+15.99)VDENTIC(+71.04)VAAILGSTLNGEFEDVK.A	Y	43.71	2967.42	28	3.1	990.15	3	26.68		121	195	222	Oxidation (M); Propionamide	M4:Oxidation (M):1000.00;C11:Propionamide:1000.00
			K.AAAM(+15.99)VDENTIC(+71.04)VAAILGSTLN(+.98)GEFEDVK.A	Y	43.14	2968.4	28	1.5	990.477	3	26.47		121	195	222	Oxidation (M); Propionamide; Deamidation (NQ)	M4:Oxidation (M):1000.00;C11:Propionamide:1000.00;N21:Deamidation (NQ):37.25
			K.EC(+71.04)GVPLVAFSLK.D	Y	41.95	1332.71	12	-3.8	667.36	2	26.08	47.1	121	370	381	Propionamide	C2:Propionamide:1000.00
			R.YGWIVPAYTM(+15.99)PENAR.D	Y	38.84	1782.84	15	-5.6	892.422	2	25.77	26.8	121	398	412	Oxidation (M)	M10:Oxidation (M):1000.00
			K.GYYVMNPEK.A	Y	38.74	1099.5	9	-2.5	550.756	2	24.1	12.8	121	186	194
			K.SINVSGHK.Y	Y	32.97	840.445	8	-6.9	421.227	2	19.65	19.9	121	270	277
			K.ALNDLLLIK.N	Y	30.45	1011.63	9	-5.2	506.821	2	26.09	49.6	121	223	231
			R.IAESSIPK.E	Y	26.94	843.47	8	-6.5	422.74	2	21.69		121	32	39
			R.YFEVELK.E	Y	26.68	926.475	7	-2.7	464.243	2	25.31	24.9	121	173	179
			K.EVHLEK.G	Y	23.32	753.402	6	-3	377.707	2	20.64	31.8	121	180	185
			R.LGFEGYR.N	Y	20.21	840.413	7	-6.6	421.211	2	24.73	42.1	121	335	341
			R.FEIVSK.E	Y	19.02	721.401	6	-8.2	361.705	2	23.96	51	121	364	369
			R.NIMEN(+.98)C(+71.04)Q(+.98)ENAK.V	Y	18.69	1365.55	11	11.5	683.792	2	18.47	7.63	121	342	352	Deamidation (NQ); Propionamide	N5:Deamidation (NQ):22.05;C6:Propionamide:1000.00;Q7:Deamidation (NQ):0.00
			K.ALN(+.98)DLLLIK.N	Y	18.47	1012.62	9	-6.5	507.312	2	26.01	34.5	121	223	231	Deamidation (NQ)	N3:Deamidation (NQ):1000.00
			R.N(+.98)IMEN(+.98)C(+71.04)QENAK.V	Y	17.52	1365.55	11	14.5	683.794	2	18.56	7.63	121	342	352	Deamidation (NQ); Propionamide	N1:Deamidation (NQ):15.03;N5:Deamidation (NQ):36.80;C6:Propionamide:1000.00
			K.LIMESINK.N	Y	15.61	946.516	8	-2	474.264	2	24.53		121	75	82
			K.LIM(+15.99)ESINK.N	Y	15.22	962.511	8	1.1	482.263	2	22.16	98.9	121	75	82	Oxidation (M)	M3:Oxidation (M):1000.00
Glutamate dehydrogenase	71	KMZ75350.1	R.GVVLATEVLLEDYGK.N	Y	63.87	1604.87	15	-21.2	803.423	2	35.32	18.8	80	188	202
			K.FHGYSPAVVTGKPVDLGGSLGR.E	N	58.52	2213.16	22	0.6	738.727	3	33.63		80	160	181
			K.DDGSLASYVGFR.V	N	55.35	1285.59	12	-13.8	643.795	2	34.28	55.1	80	44	55
			R.M(+15.99)GAFTLGVNR.V	N	52.95	1080.54	10	4	541.279	2	33.39	50.4	80	390	399	Oxidation (M)	M1:Oxidation (M):1000.00
			K.TAVANIPYGGAK.G	N	51.61	1160.62	12	-13.8	581.309	2	31.57	89.5	80	91	102
			K.FIIEAANHPADPEADEILAK.K	N	46.28	2163.08	20	-2.1	722.034	3	33.97	40.4	80	306	325
			K.FHGYSPAVVTGK.P	N	40.49	1261.65	12	-5.5	631.827	2	31.72	16.5	80	160	171
			K.GFDGGDEINPK.S	Y	35.54	1147.51	11	-18.5	574.754	2	30.53	11.7	80	265	275
			K.VIC(+71.04)VSDVSGAIK.N	N	33.23	1260.67	12	-11.5	631.337	2	33.49	6.09	80	232	243	Propionamide	C3:Propionamide:1000.00
			K.TYM(+15.99)IN(+.98)GFK.S	N	31.42	989.453	8	-6	495.731	2	32.7		80	368	375	Oxidation (M); Deamidation (NQ)	M3:Oxidation (M):1000.00;N5:Deamidation (NQ):1000.00
			K.NKDGLDISK.L	Y	28.58	988.519	9	-3.1	495.265	2	29.19	22.9	80	244	252
			K.VEC(+71.04)TIPK.D	N	26.61	859.447	7	-18.6	430.723	2	29.29	22.1	80	37	43	Propionamide	C3:Propionamide:1000.00
			R.EIKVEC(+71.04)TIPK.D	N	23.07	1229.67	10	-16.1	615.832	2	31.9	14.5	80	34	43	Propionamide	C6:Propionamide:1000.00
Glutamate-ammonia ligase	73	KMZ72531.1	R.GNNILVM(+15.99)C(+71.04)DAYTPAGDPIPTNK.R	N	81.31	2390.12	22	3.2	1196.07	2	25.7	3.36	145	85	106	Oxidation (M); Propionamide	M7:Oxidation (M):1000.00;C8:Propionamide:1000.00
			K.PIPGDWN(+.98)GAGAHTNYSTK.T	N	71.5	1885.86	18	3.5	943.94	2	25.23	55.5	145	238	255	Deamidation (NQ)	N7:Deamidation (NQ):79.54
			R.HETADINTFSWGVANR.G	N	70.78	1816.85	16	-2	909.43	2	25.99	88.6	145	296	311
			K.DVNWPLGWPVGGFPGPQGPYYC(+71.04)SAGADK.S	N	66.86	3005.38	28	1.9	1002.8	3	27.11	44.9	145	138	165	Propionamide	C22:Propionamide:1000.00
			K.WNYDGSSTGQAPGEDSEVILYPQAIFR.D	N	65.21	2999.39	27	2.9	1000.81	3	26.84		145	53	79
			R.HKEHIAAYGEGNER.R	N	61.17	1609.76	14	6.3	805.892	2	22.73	43	145	277	290
			R.EAGGYEVIKK.A	Y	58.29	1092.58	10	3.9	547.3	2	23.64	271	145	259	268
			K.VDAEETWFGIEQEYTLLQK.D	Y	57.64	2298.11	19	-2	1150.06	2	27	84.9	145	119	137
			K.EHIAAYGEGNER.R	N	56.79	1344.61	12	11.6	673.318	2	22.97	523	145	279	290
			K.IIAEYIWIGGSGM(+15.99)DMR.S	N	56.37	1826.87	16	-3	914.439	2	26.72	52.5	145	19	34	Oxidation (M)	M13:Oxidation (M):14.63
			R.TLAAPVTDPHKLPK.W	Y	54.42	1486.85	14	-14.7	744.422	2	24.86	73.6	145	39	52
			R.TLAAPVTDPHK.L	Y	52.21	1148.62	11	5.4	575.32	2	23.79	163	145	39	49
			K.DVNWPLGWPVGGFPGPQGPY.Y	N	51.47	2139.02	20	1.9	1070.52	2	27.59	10.3	145	138	157
			R.RPSSNM(+15.99)DPYVVTSMIAETTLLLP	Y	50.59	2550.27	23	4.3	851.101	3	28.12	46.6	145	333	355	Oxidation (M)	M6:Oxidation (M):81.34
			K.IIAEYIWIGGSGM(+15.99)DM(+15.99)R.S	N	48.38	1842.86	16	5.7	922.445	2	26.52	144	145	19	34	Oxidation (M)	M13:Oxidation (M):1000.00;M15:Oxidation (M):1000.00
			R.GNNILVM(+15.99)C(+71.04)DAYTPAGDPIPTNKR.F	N	46.83	2546.23	23	3.9	849.753	3	25.58	11.9	145	85	107	Oxidation (M); Propionamide	M7:Oxidation (M):1000.00;C8:Propionamide:1000.00
			R.RPSSNM(+15.99)DPYVVTSM(+15.99)IAETTLLLP	Y	46.54	2566.27	23	1.7	856.431	3	27.13	123	145	333	355	Oxidation (M)	M6:Oxidation (M):1000.00;M14:Oxidation (M):1000.00
			R.ITELAGVVLTFDPK.P	N	46.51	1501.84	14	-12.5	751.917	2	26.9	685	145	224	237
			R.EAGGYEVIK.K	Y	39.99	964.486	9	-1.6	483.25	2	24.78	485	145	259	267
			M.C(+71.04)DAYTPAGDPIPTNK.R	N	39.98	1632.75	15	-4.1	817.377	2	24.89	11.5	145	92	106	Propionamide	C1:Propionamide:1000.00
			R.DIVDSHYK.A	N	38.92	975.466	8	-1	488.74	2	23.38	746	145	170	177
			R.RPSSNMDPYVVTSM(+15.99)IAETTLLLP	Y	37.86	2550.27	23	4.9	851.102	3	27.44	29.9	145	333	355	Oxidation (M)	M14:Oxidation (M):64.00
			H.IAAYGEGNER.R	N	36.52	1078.5	10	-8.1	540.255	2	22.7	49.5	145	281	290
			T.FSWGVANR.G	N	31.01	935.461	8	7.3	468.741	2	25.79	173	145	304	311
			R.ITELAGVVLTFD.P	N	26.88	1276.69	12	2	639.354	2	27.23	23.5	145	224	235
			R.RPSSNM(+15.99)DPYVVTSM.I	N	26.12	1598.71	14	3.6	800.364	2	25.55	79.6	145	333	346	Oxidation (M)	M6:Oxidation (M):139.69
			R.RGN(+.98)NILVM(+15.99)C(+71.04)DAYTPAGDPIPTNK.R	N	25.19	2547.21	23	2.8	850.08	3	25.63	40	145	84	106	Deamidation (NQ); Oxidation (M); Propionamide	N3:Deamidation (NQ):10.11;M8:Oxidation (M):1000.00;C9:Propionamide:1000.00
			K.GYFEDR.R	N	23.22	785.334	6	0.2	393.675	2	24.69	223	145	327	332
			L.AAPVTDPHK.L	Y	22.56	934.487	9	-5.8	468.248	2	23.82		145	41	49
			K.IFNDPK.V	N	19.98	732.381	6	3	367.199	2	23.67	491	145	113	118
Glycine dehydrogenase (D)	8	KMZ58990.1	K.LTC(+71.04)SDAHAVAQLAAEHQINLR.V	Y	63.81	2331.18	21	48.7	778.104	3	27.87	69.4	98	463	483	Propionamide	C3:Propionamide:1000.00
			K.TFIIASNC(+71.04)HPQTIDIC(+71.04)R.T	Y	58.63	2073.01	17	39.4	1037.55	2	28.08	14.2	98	240	256	Propionamide	C8:Propionamide:1000.00;C16:Propionamide:1000.00
			K.TVDFTAASLAEEVQTC(+71.04)IPSGLTR.E	Y	55.24	2479.23	23	40.7	827.45	3	29.03	174	98	515	537	Propionamide	C16:Propionamide:1000.00
			K.SFIGM(+15.99)GYYNTHVPTVILR.N	Y	54.58	2083.06	18	36.8	1042.57	2	28.66	11.4	98	152	169	Oxidation (M)	M5:Oxidation (M):1000.00
			K.VVM(+15.99)ASDLLALTVLKPPGEFGADIVVGSAQR.F	Y	54.31	3068.66	30	53.9	1023.95	3	30.62	14	98	312	341	Oxidation (M)	M3:Oxidation (M):1000.00
			K.LGTATVQELPFFDTVK.L	Y	53.94	1764.93	16	42	883.509	2	29.44	262	98	447	462
			K.TFC(+71.04)IPHGGGGPGM(+15.99)GPIGVK.K	N	52.63	1867.91	19	45.3	935.003	2	27.73	20.5	98	777	795	Propionamide; Oxidation (M)	C3:Propionamide:1000.00;M13:Oxidation (M):1000.00
			R.VHGLAGTFTHGIK.K	Y	52.5	1336.73	13	45.8	669.4	2	27.68	37.2	98	433	445
			K.KLGTATVQELPFFDTVK.L	Y	52.34	1893.02	17	44.4	947.562	2	29.11	34.2	98	446	462
			R.FGVPM(+15.99)GYGGPHAAFLATSQEYK.R	N	51.82	2343.1	22	46.3	782.077	3	28.21	17	98	342	363	Oxidation (M)	M5:Oxidation (M):1000.00
			R.GVN(+.98)GTC(+71.04)AHEFIIDLR.S	Y	50.84	1715.83	15	42.5	858.959	2	28.53	60	98	880	894	Deamidation (NQ); Propionamide	N3:Deamidation (NQ):1000.00;C6:Propionamide:1000.00
			K.DVC(+71.04)GVLVQYPGTEGEVLDYGEFVK.T	Y	50.56	2686.28	24	45.4	896.476	3	28.89	28.5	98	280	303	Propionamide	C3:Propionamide:1000.00
			R.IIGVSVDSTGKPALR.M	Y	49.24	1511.87	15	37.9	756.97	2	27.64	126	98	370	384
			K.VVVTDLKDVDYSSK.D	Y	49.2	1566.81	14	37.2	784.443	2	27.38		98	266	279
			K.FTGQFDAGFSESQM(+15.99)IAHM(+15.99)K.Y	Y	48.52	2162.94	19	50	722.023	3	27.75		98	123	141	Oxidation (M)	M14:Oxidation (M):1000.00;M18:Oxidation (M):1000.00
			R.EEIAEIEN(+.98)GKADIK.D	Y	44.76	1558.77	14	47	780.43	2	27.07	8.93	98	954	967	Deamidation (NQ)	N8:Deamidation (NQ):1000.00
			F.ISVDALKPSDTFPR.R	Y	42.63	1544.82	14	34	773.443	2	27.93	106	98	69	82
			K.NTAGIEPEDVAK.R	N	42.31	1242.61	12	47.9	622.342	2	26.87	132	98	898	909
			R.EYAAYPASWLR.G	Y	41.2	1325.64	11	48.5	663.86	2	28.63	41.2	98	993	1003
			K.IAILNANYMANR.L	Y	39.44	1362.71	12	50.4	682.395	2	28.18	19.7	98	858	869
			K.NTAGIEPEDVAKR.L	N	39.19	1398.71	13	46.1	700.395	2	26.77	39.8	98	898	910
			K.IAILNANYM(+15.99)ANR.L	Y	37.94	1378.7	12	56.7	690.398	2	27.78	81.7	98	858	869	Oxidation (M)	M9:Oxidation (M):1000.00
			K.FTGQFDAGFSESQM(+15.99)IAH.M	Y	37.41	1887.81	17	48.5	944.958	2	27.91	12.8	98	123	139	Oxidation (M)	M14:Oxidation (M):1000.00
			K.GAPHPPAM(+15.99)LM(+15.99)SDK.W	Y	36.31	1382.63	13	43.9	692.354	2	26.49	66.7	98	973	985	Oxidation (M)	M8:Oxidation (M):1000.00;M10:Oxidation (M):1000.00
			K.GNINVEALR.K	Y	35.99	984.535	9	44.1	493.297	2	27.46	49.2	98	696	704
			R.VDNVYGDR.N	N	33.63	936.43	8	47.2	469.244	2	26.41	77.1	98	1014	1021
			R.FC(+71.04)DALISIR.E	N	33.42	1107.57	9	49.7	554.822	2	28.5	24.5	98	945	953	Propionamide	C2:Propionamide:1000.00
			R.YIHLLESK.D	Y	33.21	1001.55	8	42.2	501.806	2	27.93	54.3	98	559	566
			N.AGAAGEYTGLM(+15.99)AIR.A	Y	33.15	1395.68	14	45.6	698.88	2	27.66		98	639	652	Oxidation (M)	M11:Oxidation (M):1000.00
			R.EEIAEIEN(+.98)GK.A	Y	32.64	1131.53	10	49	566.8	2	26.89	12.3	98	954	963	Deamidation (NQ)	N8:Deamidation (NQ):1000.00
			K.IVTIGTDSK.G	Y	29.14	932.518	9	42.6	467.286	2	26.98	87.7	98	687	695
			K.ADIKDNVIK.G	Y	27.47	1014.57	9	43.3	508.315	2	26.79	43.6	98	964	972
			K.QYPVLFR.G	Y	23.32	921.507	7	42.6	461.781	2	28.45	112	98	873	879
			R.AYHLSR.G	Y	21.35	745.387	6	45.9	373.718	2	26.52	44.9	98	653	658
Glycine hydroxymethyltransferase	53	KMZ69888.1	R.LAELGYELVSGGTDNHLVLVNLK.N	Y	80.18	2453.32	23	48.5	818.819	3	34.82	152	69	373	395
			K.VM(+15.99)ELLHIAANK.N	Y	69.77	1253.68	11	27.1	627.864	2	33.07	309	69	407	417	Oxidation (M)	M2:Oxidation (M):1000.00
			R.LDESTGYIDYDQMAK.S	Y	62.59	1747.76	15	35.1	874.918	2	33.39	27.1	69	206	220
			K.VMELLHIAANK.N	Y	62.47	1237.69	11	22.9	619.864	2	34.02	51.2	69	407	417
			R.IM(+15.99)ALDLPHGGHLSHGYQTDTK.K	Y	55.75	2306.11	21	28.8	769.733	3	32.43	47.3	69	170	190	Oxidation (M)	M2:Oxidation (M):1000.00
			R.LDESTGYIDYDQM(+15.99)AK.S	Y	53.5	1763.76	15	27.7	882.91	2	31.99	41	69	206	220	Oxidation (M)	M13:Oxidation (M):1000.00
			K.AYQEQVISNSAK.F	Y	52.02	1336.66	12	30.9	669.359	2	29.38	44	69	357	368
			K.VADFFDTAVK.L	Y	51.87	1111.55	10	20.4	556.796	2	34.29	126	69	452	461
			K.QLNAPLEVVDPEIADIIELEK.A	Y	49.27	2347.25	21	32.5	1174.67	2	35.78	6.89	69	53	73
			R.YYGGNEYIDMAESLC(+71.04)QK.R	Y	48.86	2053.88	17	31.3	1027.98	2	34.42	26.1	69	114	130	Propionamide	C15:Propionamide:1000.00
			K.NTVPGDVSAM(+15.99)VPGGIR.M	Y	43.7	1584.79	16	31	793.428	2	32.91	292	69	418	433	Oxidation (M)	M10:Oxidation (M):1000.00
			K.YSEGYPGAR.Y	Y	42.95	998.446	9	30.2	500.245	2	28.14	89	69	105	113
			K.IRHEVEEFAK.Q	Y	41.87	1256.65	10	31	419.904	3	29.64	18.4	69	496	505
			K.LIVAGASAYSR.L	Y	37.84	1106.61	11	35.1	554.331	2	31.92	60	69	229	239
			M.SSFPSEALHDK.E	Y	36.77	1216.57	11	29	609.311	2	30.93	112	69	33	43
			R.GFVEEDFVK.V	Y	34.45	1068.51	9	29.1	535.279	2	33.89	49.9	69	443	451
			R.MGTPALTSR.G	Y	34.41	932.475	9	30	467.259	2	30.13	12.8	69	434	442
			R.M(+15.99)GTPALTSR.G	Y	33.44	948.47	9	31.4	475.257	2	28.3	110	69	434	442	Oxidation (M)	M1:Oxidation (M):1000.00
			K.SATLFRPK.L	Y	32.66	918.529	8	21	460.281	2	30.86	55.9	69	221	228
			R.LYDYEYIR.K	Y	32.62	1133.54	8	27.8	567.793	2	33.65	82.5	69	240	247
			R.YYGGNEYIDM(+15.99)AESLC(+71.04)QK.R	Y	29.78	2069.87	17	37.2	1035.98	2	33.67	48.7	69	114	130	Oxidation (M); Propionamide	M10:Oxidation (M):1000.00;C15:Propionamide:1000.00
			R.IMALDLPHGGHLSHGYQTDTK.K	Y	28.75	2290.12	21	26.6	764.4	3	33.3	13.1	69	170	190
			K.EIFYDFEDK.I	Y	26.85	1204.53	9	27.9	603.288	2	34.19	125	69	314	322
			S.SFPSEALHDK.E	Y	26.18	1129.54	10	29.7	565.794	2	30.72	38.7	69	34	43
			K.ISAVSIFFETM(+15.99)PYR.L	Y	23.29	1675.83	14	25.3	838.942	2	35.33	17	69	192	205	Oxidation (M)	M11:Oxidation (M):1000.00
			Q.AVGSVMTNK.Y	Y	22.75	905.464	9	36.8	453.756	2	28.35	9.73	69	96	104
			K.QFPTIGFEK.E	Y	22.5	1065.55	9	19.7	533.793	2	34.26	114	69	506	514
			K.NTVPGDVSAMVPGGIR.M	Y	22.46	1568.8	16	36.8	785.435	2	34.08		69	418	433
			K.GLELIPSENFTSVSVMQ.A	Y	19.11	1849.91	17	51.3	926.011	2	34.87	24.1	69	79	95
			Y.TALLKPHER.I	Y	18.87	1063.61	9	42.7	532.837	2	28.49	5.34	69	161	169
Glycine hydroxymethyltransferase	21	KMZ63006.1	K.NAVFGDSSALAPGGVR.I	Y	60.99	1516.76	16	11.7	759.398	2	33.78	266	66	374	389
			R.IM(+15.99)GLDLPSGGHLTHGYYTSGGK.K	Y	58.65	2276.09	22	23.8	759.722	3	33.65	40.9	66	124	145	Oxidation (M)	M2:Oxidation (M):1000.00
			K.ANAVALGNYLM(+15.99)NK.G	Y	58.65	1393.7	13	12.9	697.867	2	33.82	83.1	66	320	332	Oxidation (M)	M11:Oxidation (M):1000.00
			K.DPFEYC(+71.04)DLVTTTTHK.S	Y	56.83	1839.84	15	16.9	920.94	2	34.06	72.6	66	230	244	Propionamide	C6:Propionamide:1000.00
			K.VSLQTGYIDYDKLEEK.A	Y	56.44	1899.95	16	21	634.336	3	33.8	85.1	66	161	176
			K.ISATSIYFESLPYK.V	Y	55.04	1617.83	14	38	809.952	2	34.86	171	66	147	160
			R.YYGGNEHIDK.I	Y	53.94	1194.53	10	20.3	598.285	2	28.26	10.1	66	68	77
			K.N(+.98)AVFGDSSALAPGGVR.I	Y	51.65	1517.75	16	27.1	759.902	2	33.92	195	66	374	389	Deamidation (NQ)	N1:Deamidation (NQ):1000.00
			K.GLVDNKDIENLK.A	Y	48.2	1356.72	12	23.8	679.386	2	32.88	17.6	66	436	447
			R.ALKAFHLDSSK.W	Y	45.28	1215.66	11	-4.3	608.835	2	33.31	152	66	86	96
			K.VSLQTGYIDYDK.L	Y	43.55	1400.68	12	24	701.365	2	33.49	7.03	66	161	172
			H.ISGLVAAQEAK.D	Y	41.57	1085.61	11	26.4	543.826	2	31.36	9.89	66	219	229
			Y.SGSPANFAAYTAILNPHDR.I	Y	41.23	2000.97	19	30.7	1001.52	2	34.6	11.8	66	105	123
			K.LC(+71.04)DLC(+71.04)NITVNK.N	Y	38.82	1376.68	11	28.4	689.366	2	33.46	161	66	363	373	Propionamide	C2:Propionamide:1000.00;C5:Propionamide:1000.00
			K.LIIC(+71.04)GGSAYPR.D	Y	38.21	1219.64	11	14.8	610.835	2	33.26	68.6	66	184	194	Propionamide	C4:Propionamide:1000.00
			K.KISATSIYFESLPYK.V	Y	37.69	1745.92	15	16.3	873.984	2	34.47	24.1	66	146	160
			K.FSASYDM(+15.99)PGFDTSIM(+15.99)K.Y	Y	35.66	1827.77	16	30.2	914.92	2	33.5	39.6	66	453	468	Oxidation (M)	M7:Oxidation (M):1000.00;M15:Oxidation (M):1000.00
			K.ANAVALGNYLMNK.G	Y	35.59	1377.71	13	28.7	689.881	2	34.4	8.9	66	320	332
			K.SWGNTPLEVVDPEIHDLIEHEK.H	Y	34.97	2556.25	22	21.1	853.109	3	35.08	12.1	66	6	27
			K.AFHLDSSK.W	Y	34.92	903.445	8	24.5	452.741	2	30.44	33.8	66	89	96
			K.IVTDGTENHLVLWDLRPLGLTGNK.V	Y	34.53	2660.43	24	28	887.842	3	35.06	9.35	66	336	359
			R.IGAPAM(+15.99)TSR.G	Y	30.1	918.459	9	24.4	460.248	2	26.48	36.1	66	390	398	Oxidation (M)	M6:Oxidation (M):1000.00
			R.IGAPAMTSR.G	Y	26.23	902.464	9	19.1	452.248	2	29.64	8.67	66	390	398
			K.AM(+15.99)DFRPK.L	Y	26.04	879.427	7	20.4	440.73	2	27.61	20.9	66	177	183	Oxidation (M)	M2:Oxidation (M):1000.00
			K.QVM(+15.99)TPGFK.A	Y	24.27	922.458	8	20.3	462.246	2	30.43	28	66	305	312	Oxidation (M)	M3:Oxidation (M):1000.00
			R.AGM(+15.99)IFYR.K	Y	22.48	872.421	7	16.2	437.225	2	32.26	24.1	66	251	257	Oxidation (M)	M3:Oxidation (M):1000.00
			R.AGMIFYR.K	Y	21.23	856.427	7	25.8	429.232	2	34.09	16.4	66	251	257
			Y.TAILNPHDR.I	Y	16.93	1035.55	9	18.2	518.79	2	29.72	11.8	66	115	123
Glyoxylate reductase	57	KMZ70332.1	R.GPVIDEAALVEHLK.A	N	72.16	1489.81	14	8.9	745.921	2	34.36	415	78	274	287
			K.AGGTAFSNM(+15.99)AVGYNNVDVDAATK.C	N	70.24	2288.04	23	28	1145.06	2	33.09	12.4	78	85	107	Oxidation (M)	M9:Oxidation (M):1000.00
			R.EGMATLAALNVLGR.I	N	66.19	1414.76	14	17	708.399	2	35.2	90.2	78	330	343
			R.EADVISLHPVLDK.T	N	66.19	1434.77	13	-18.1	718.38	2	33.91	381	78	236	248
			R.VGLDVFEDEPFMKPGLADLK.N	Y	65.63	2219.12	20	21.1	740.729	3	35.23	33.9	78	294	313
			R.EGM(+15.99)ATLAALNVLGR.I	N	64.11	1430.76	14	15.9	716.396	2	34.66	121	78	330	343	Oxidation (M)	M3:Oxidation (M):1000.00
			R.VGLDVFEDEPFM(+15.99)KPGLADLK.N	Y	53.51	2235.11	20	21.7	746.061	3	34.88	74.2	78	294	313	Oxidation (M)	M12:Oxidation (M):1000.00
			K.TN(+.98)GEQPVTWK.R	N	49.4	1159.55	10	20.3	580.794	2	31.33	75.8	78	216	225	Deamidation (NQ)	N2:Deamidation (NQ):77.24
			K.FVTAYGEFLK.T	N	47.75	1173.61	10	16.1	587.82	2	34.58	172	78	206	215
			K.KEAVLVNASR.G	N	45.21	1085.62	10	15.4	543.825	2	29.24	9.05	78	264	273
			K.GQTVGVIGAGR.I	N	42.74	1013.56	11	18.2	507.797	2	30.39	169	78	165	175
			R.VVSSKPM(+15.99)PGTR.W	Y	41.32	1173.62	11	17.6	587.826	2	25.01	24.2	78	18	28	Oxidation (M)	M7:Oxidation (M):1000.00
			R.IVEADEFMR.A	N	36.17	1108.52	9	6.3	555.272	2	33.76	72.8	78	138	146
			K.TNGEQPVTWK.R	N	35.83	1158.57	10	29.8	580.308	2	31.11		78	216	225
			R.IVEADEFM(+15.99)R.A	N	34.92	1124.52	9	20.6	563.278	2	31.59	110	78	138	146	Oxidation (M)	M8:Oxidation (M):1000.00
			K.TTYHLINK.Q	N	34.27	988.534	8	22.3	495.285	2	30.6	307	78	249	256
			R.LLTDQDC(+71.04)R.V	N	32.89	1033.49	8	23.8	517.763	2	28.76	72.4	78	32	39	Propionamide	C7:Propionamide:1000.00
			K.EAVLVNASR.G	N	30.25	957.524	9	21.8	479.78	2	30.03	133	78	265	273
			K.AGGTAFSNM(+15.99)AVGYN(+.98)NVDVDAATK.C	N	28.46	2289.02	23	29.1	1145.55	2	33.05	26.6	78	85	107	Oxidation (M); Deamidation (NQ)	M9:Oxidation (M):1000.00;N14:Deamidation (NQ):9.45
			R.RIVEADEFM(+15.99)R.A	N	26.7	1280.62	10	21.1	641.33	2	31.32	35.1	78	137	146	Oxidation (M)	M9:Oxidation (M):1000.00
			R.MMIEGFK.M	N	22.92	854.403	7	13.2	428.214	2	33.92	31.9	78	183	189
			R.IGSAYAR.M	N	21.72	736.387	7	20.4	369.208	2	27.33	33	78	176	182
			R.ATSM(+15.99)EEVLR.E	Y	20.61	1050.5	9	27.2	526.272	2	29.77	138	78	227	235	Oxidation (M)	M4:Oxidation (M):1000.00
			R.M(+15.99)M(+15.99)IEGFK.M	N	19.88	886.393	7	24.6	444.215	2	30.94	41.6	78	183	189	Oxidation (M)	M1:Oxidation (M):1000.00;M2:Oxidation (M):1000.00
			R.MM(+15.99)IEGFK.M	N	16.98	870.398	7	21.4	436.216	2	33.42	27.7	78	183	189	Oxidation (M)	M2:Oxidation (M):14.02
			K.QSLATMK.K	N	16.81	777.405	7	25.6	389.72	2	29.19		78	257	263
			R.ATSMEEVLR.E	Y	15.88	1034.51	9	19.4	518.271	2	33.29	34.9	78	227	235
Inositol-3-phosphate synthase	31	KMZ57169.1	K.APLVPPGTPVVN(+.98)ALSK.Q	N	77.6	1559.89	16	2.9	780.956	2	25.28	29.4	116	545	560	Deamidation (NQ)	N12:Deamidation (NQ):1000.00
			K.APLVPPGTPVVNALSK.Q	N	74.33	1558.91	16	1.6	780.463	2	25.54	130	116	545	560
			K.M(+15.99)M(+15.99)HANYFGSLTQASTVR.I	Y	73.47	1944.88	17	1.1	973.449	2	25.11	11.6	116	172	188	Oxidation (M)	M1:Oxidation (M):1000.00;M2:Oxidation (M):1000.00
			K.IIDGLNDTSDNLLAALDR.N	Y	71.41	1927.98	18	-0.8	964.999	2	26.32	42.6	116	315	332
			R.QLKPIM(+15.99)ESM(+15.99)VPLPGIYDPDFIAANQGSR.A	N	67.1	3118.55	28	3.6	1040.53	3	25.94	14.7	116	242	269	Oxidation (M)	M6:Oxidation (M):1000.00;M9:Oxidation (M):1000.00
			K.VVVLWTGNTER.Y	N	62.88	1272.68	11	-6.4	637.345	2	25.43	61.3	116	301	311
			K.APAFVENFR.V	Y	61.27	1049.53	9	0.6	525.772	2	25.26	62	116	73	81
			K.YDTTELVYENR.N	N	59.05	1401.64	11	-1.5	701.827	2	24.55	38	116	100	110
			R.IGSYN(+.98)GEEM(+15.99)YAPFK.S	Y	56.76	1621.7	14	2.6	811.858	2	24.99	45.2	116	189	202	Deamidation (NQ); Oxidation (M)	N5:Deamidation (NQ):1000.00;M9:Oxidation (M):1000.00
			R.AM(+15.99)DEYSSELFMGGK.S	N	54.76	1579.65	14	-4	790.831	2	25.24	12.6	116	474	487	Oxidation (M)	M2:Oxidation (M):161.68
			R.IGSYNGEEM(+15.99)YAPFK.S	Y	53.92	1620.71	14	4.2	811.367	2	24.96	16.4	116	189	202	Oxidation (M)	M9:Oxidation (M):1000.00
			K.SNVVDDM(+15.99)VASNPILYKPGEHPDHVVVIK.Y	Y	52.59	3087.57	28	-1.7	1030.2	3	25.11	13.5	116	436	463	Oxidation (M)	M7:Oxidation (M):1000.00
			K.APLVPPGTPVVN.A	N	52.26	1159.66	12	3	580.839	2	25.15		116	545	556
			R.AM(+15.99)DEYSSELFM(+15.99)GGK.S	N	48.56	1595.65	14	7	798.837	2	24.85	24.6	116	474	487	Oxidation (M)	M2:Oxidation (M):1000.00;M11:Oxidation (M):1000.00
			R.AC(+71.04)VGLAPENNM(+15.99)LLEYK	N	45.51	1850.89	16	-3.6	926.449	2	25.27	52.1	116	571	586	Propionamide; Oxidation (M)	C2:Propionamide:1000.00;M11:Oxidation (M):1000.00
			K.APLVPPGTPVVNAL.S	N	43.44	1343.78	14	2.3	672.899	2	26.03	11.7	116	545	558
			K.YVPFVGDSK.R	Y	39.26	1010.51	9	1.1	506.262	2	25	57.5	116	464	472
			K.Q(+.98)GENMVQ(+.98)LKSNQSGTQVPIEQK.A	Y	39.04	2444.19	22	-7.9	815.729	3	23.76	28.6	116	51	72	Deamidation (NQ)	Q1:Deamidation (NQ):10.22;Q7:Deamidation (NQ):0.00
			K.KDTM(+15.99)IGGDDFK.S	Y	37.14	1241.56	11	9.8	621.793	2	23.02	16.9	116	374	384	Oxidation (M)	M4:Oxidation (M):1000.00
			K.VIDYELQR.Q	N	35.05	1034.54	8	1.2	518.278	2	24.46	110	116	234	241
			K.DTM(+15.99)IGGDDFK.S	Y	28.92	1113.46	10	0	557.74	2	23.69	79.6	116	375	384	Oxidation (M)	M3:Oxidation (M):1000.00
			R.ESM(+15.99)SWPTK.E	N	26.18	980.427	8	15.5	491.228	2	22.36		116	162	169	Oxidation (M)	M3:Oxidation (M):1000.00
			K.QGENMVQ(+.98)LKSN(+.98)Q(+.98)SGTQVPIEQK.A	Y	25.71	2445.17	22	-10.9	816.055	3	23.95	29.6	116	51	72	Deamidation (NQ)	Q7:Deamidation (NQ):0.00;N11:Deamidation (NQ):3.41;Q12:Deamidation (NQ):0.00
			R.AM(+15.99)LENIMR.A	N	25.67	992.478	8	-3.6	497.245	2	24.78		116	563	570	Oxidation (M)	M2:Oxidation (M):77.53
			R.AM(+15.99)LENIM(+15.99)R.A	N	23.18	1008.47	8	-2.4	505.243	2	22.61	132	116	563	570	Oxidation (M)	M2:Oxidation (M):1000.00;M7:Oxidation (M):1000.00
			K.QWYVKPK.S	N	17.67	947.523	7	-3.6	474.767	2	23.81	13.3	116	117	123
			K.QIINDIR.D	N	16.46	870.492	7	-23	436.243	2	24.31		116	284	290
M1P guanylyltransferase	51	KMZ56564.1	R.SHGGEASIM(+15.99)VTK.V	Y	70.02	1231.59	12	22.6	616.814	2	28.43	23.4	78	127	138	Oxidation (M)	M9:Oxidation (M):1000.00
			K.YGVVVTEEGTGK.V	Y	65.04	1237.62	12	19.9	619.829	2	30.97	17.6	78	145	156
			R.SHGGEASIMVTK.V	Y	61.13	1215.59	12	15.7	608.813	2	30.15	13.8	78	127	138
			K.SSILKPEIVM(+15.99)	Y	37.06	1131.62	10	21.1	566.83	2	33.67		78	352	361	Oxidation (M)	M10:Oxidation (M):1000.00
			K.INAGIYLLNPSVLDR.I	Y	27.6	1656.92	15	6.5	829.473	2	35.27	0.624	78	172	186
			R.IELRPTSIEK.E	Y	26.25	1184.68	10	22.3	593.359	2	31.88	62.5	78	187	196
			K.ALILVGGFGTR.L	Y	23.28	1102.65	11	12.7	552.339	2	34.86		78	3	13
			K.EFESNLGM(+15.99)K.I	Y	20.98	1069.47	9	31.4	535.761	2	30.05		78	66	74	Oxidation (M)	M8:Oxidation (M):1000.00
Malate dehydrogenase	69	KMZ65231.1	K.VLVVANPANTNALILK.E	Y	66.09	1648.99	16	-67.2	825.446	2	34.51	325	77	127	142
			K.NVIIWGN(+.98)HSSTQYPDVSHSTVITK.D	Y	65.22	2683.32	24	34.2	895.479	3	33.75	436	77	181	204	Deamidation (NQ)	N7:Deamidation (NQ):3.36
			R.KLSSALSAASSAC(+71.04)DHIR.D	Y	64.59	1786.9	17	30.7	596.659	3	32.67	26.7	77	240	256	Propionamide	C13:Propionamide:1000.00
			N.HSSTQYPDVSHSTVITK.D	Y	62.72	1885.92	17	26.4	629.663	3	30.18	38.1	77	188	204
			K.KMDATAVELAEEK.A	Y	62.54	1433.71	13	26	717.88	2	32.21	121	77	312	324
			K.AVPGLVNDDEWLK.G	Y	61.6	1454.74	13	-25.9	728.359	2	34.55	460	77	209	221
			K.LSSALSAASSAC(+71.04)DHIR.D	Y	60.75	1658.8	16	11.3	553.948	3	32.63	502	77	241	256	Propionamide	C12:Propionamide:1000.00
			V.PGLVNDDEWLK.G	Y	59.01	1284.63	11	15.1	643.335	2	34.5	185	77	211	221
			K.NVIIWGNHSSTQYPDVSHSTVITK.D	Y	57.06	2682.34	24	40.5	895.157	3	33.57	562	77	181	204
			K.EFAPSIPEC(+71.04)NITC(+71.04)LTR.L	Y	56.12	1934.92	16	23.6	968.492	2	34.29	1130	77	143	158	Propionamide	C9:Propionamide:1000.00;C13:Propionamide:1000.00
			R.GVMLGPDQPVILHM(+15.99)LDIPPAAEALN(+.98)GVK.M	Y	56.06	2911.52	28	32.5	971.545	3	34.93	135	77	28	55	Oxidation (M); Deamidation (NQ)	M14:Oxidation (M):4.45;N25:Deamidation (NQ):28.99
			R.GVM(+15.99)LGPDQPVILHM(+15.99)LDIPPAAEALN(+.98)GVK.M	Y	56.01	2927.51	28	18.4	976.863	3	34.75	463	77	28	55	Oxidation (M); Deamidation (NQ)	M3:Oxidation (M):1000.00;M14:Oxidation (M):1000.00;N25:Deamidation (NQ):65.29
			K.WSIVQGLPISEYSR.K	Y	54.1	1633.85	14	32.5	817.957	2	35.01	503	77	297	310
			R.KKM(+15.99)DATAVELAEEK.A	Y	52.9	1577.8	14	29.1	526.955	3	30.14	248	77	311	324	Oxidation (M)	M3:Oxidation (M):1000.00
			K.M(+15.99)DATAVELAEEK.A	Y	52.7	1321.61	12	27.8	661.829	2	31.78	91.3	77	313	324	Oxidation (M)	M1:Oxidation (M):1000.00
			R.GVM(+15.99)LGPDQPVILHMLDIPPAAEALN(+.98)GVK.M	Y	52.28	2911.52	28	20.8	971.534	3	35.49	167	77	28	55	Oxidation (M); Deamidation (NQ)	M3:Oxidation (M):7.06;N25:Deamidation (NQ):39.71
			R.VLVTGAAGQIGYALVPM(+15.99)VAR.G	Y	50.3	2001.11	20	36	1001.6	2	34.74	233	77	8	27	Oxidation (M)	M17:Oxidation (M):1000.00
			K.VLVVANPANTN(+.98)ALILK.E	Y	50.04	1649.97	16	10.5	826.002	2	34.66	434	77	127	142	Deamidation (NQ)	N11:Deamidation (NQ):17.01
			R.GVMLGPDQPVILHMLDIPPAAEALN(+.98)GVK.M	Y	50.03	2895.52	28	36.7	966.217	3	35.65	35.6	77	28	55	Deamidation (NQ)	N25:Deamidation (NQ):42.88
			K.MELIDAAFPLLK.G	Y	49.05	1359.75	12	12	680.889	2	35.77	765	77	56	67
			K.KM(+15.99)DATAVELAEEK.A	Y	48.54	1449.7	13	21.4	725.874	2	30.69	375	77	312	324	Oxidation (M)	M2:Oxidation (M):1000.00
			K.M(+15.99)ELIDAAFPLLK.G	Y	48.44	1375.74	12	16.4	688.89	2	35.78		77	56	67	Oxidation (M)	M1:Oxidation (M):1000.00
			K.NVIIWGNHSSTQ(+.98)YPDVSHSTVITK.D	Y	46.89	2683.32	24	25.3	1342.7	2	33.7		77	181	204	Deamidation (NQ)	Q12:Deamidation (NQ):0.00
			R.LGVQVC(+71.04)DVK.N	Y	44.61	1030.55	9	19.6	516.291	2	31.63	1450	77	172	180	Propionamide	C6:Propionamide:1000.00
			K.MDATAVELAEEK.A	Y	44.51	1305.61	12	23.7	653.829	2	32.77	555	77	313	324
			H.MLDIPPAAEALN(+.98)GVK.M	Y	43.55	1538.8	15	26.4	770.428	2	34.49	47.1	77	41	55	Deamidation (NQ)	N12:Deamidation (NQ):1000.00
			L.SAASSAC(+71.04)DHIR.D	Y	41.73	1187.54	11	34.1	594.795	2	27.56	18.4	77	246	256	Propionamide	C7:Propionamide:1000.00
			R.ALGQISER.L	Y	34.86	872.472	8	26.2	437.255	2	29.88	1030	77	164	171
			S.SALSAASSAC(+71.04)DHIR.D	Y	34.71	1458.69	14	28.6	730.372	2	32.59	69.7	77	243	256	Propionamide	C10:Propionamide:1000.00
			K.EFAPSIPEC(+71.04)N(+.98)ITC(+71.04)LTR.L	Y	30.59	1935.91	16	28	968.988	2	34.44	120	77	143	158	Propionamide; Deamidation (NQ)	C9:Propionamide:1000.00;N10:Deamidation (NQ):1000.00;C13:Propionamide:1000.00
			L.SSALSAASSAC(+71.04)DHIR.D	Y	28.11	1545.72	15	26.2	773.888	2	32.63	24	77	242	256	Propionamide	C11:Propionamide:1000.00
			R.GVMLGPDQPVILH.M	Y	26.54	1374.73	13	33.2	688.396	2	34.34		77	28	40
			R.GVM(+15.99)LGPDQPVILH.M	Y	25.98	1390.73	13	25.7	696.389	2	33.95		77	28	40	Oxidation (M)	M3:Oxidation (M):1000.00
			K.N(+.98)VIIWGNHSSTQYPDVSHSTVITK.D	Y	25.85	2683.32	24	25.5	895.471	3	33.86	436	77	181	204	Deamidation (NQ)	N1:Deamidation (NQ):0.00
			H.SSTQYPDVSHSTVITK.D	Y	25.31	1748.86	16	32.2	875.465	2	30.65	13.8	77	189	204
			K.SQASALEK.H	Y	23.49	832.429	8	23.3	417.231	2	26.62	61.3	77	112	119
			N.PANTNALILK.E	Y	21.9	1053.62	10	19.7	527.827	2	33.25	28.7	77	133	142
			R.GVM(+15.99)LGPDQPVILHM(+15.99)LDIPPAAEALNGVK.M	Y	21.72	2926.53	28	22.4	976.539	3	34.97		77	28	55	Oxidation (M)	M3:Oxidation (M):1000.00;M14:Oxidation (M):1000.00
			R.GVMLGPDQPVILHMLDIPPAAEALNGVK.M	Y	20.01	2894.54	28	25.8	965.879	3	35.71		77	28	55
			A.LGQISER.L	Y	18.87	801.434	7	28.1	401.736	2	29.66	27.4	77	165	171
			K.NVSIYK.S	Y	17.9	722.396	6	33.3	362.217	2	29.67	45.8	77	106	111
Malate dehydrogenase	52	KMZ65231.1	K.NVIIWGN(+.98)HSSTQYPDVSHSTVITK.D	Y	75.77	2683.32	24	14	895.461	3	33.8	142	79	181	204	Deamidation (NQ)	N7:Deamidation (NQ):5.81
			N.HSSTQYPDVSHSTVITK.D	Y	74.25	1885.92	17	13.9	629.655	3	30.31	210	79	188	204
			K.AVPGLVNDDEWLK.G	Y	67.81	1454.74	13	-79.3	728.32	2	34.54	270	79	209	221
			K.NVIIWGNHSSTQYPDVSHSTVITK.D	Y	66.18	2682.34	24	21.6	1342.21	2	33.72	238	79	181	204
			K.KMDATAVELAEEK.A	N	64.71	1433.71	13	22.4	717.877	2	32.36	541	79	312	324
			K.AVPGLVN(+.98)DDEWLK.G	Y	64.08	1455.72	13	26.7	728.889	2	34.66	846	79	209	221	Deamidation (NQ)	N7:Deamidation (NQ):1000.00
			R.KLSSALSAASSAC(+71.04)DHIR.D	N	63.08	1786.9	17	23	596.654	3	32.8	58.9	79	240	256	Propionamide	C13:Propionamide:1000.00
			K.DGKWSIVQGLPISEYSR.K	N	62.3	1933.99	17	2.8	968.005	2	34.93	180	79	294	310
			K.N(+.98)VIIWGNHSSTQYPDVSHSTVITK.D	Y	60.12	2683.32	24	24.1	895.47	3	33.9	280	79	181	204	Deamidation (NQ)	N1:Deamidation (NQ):0.00
			K.VLVVANPANTNALILK.E	N	60.03	1648.99	16	12.8	825.512	2	38.74	262	79	127	142
			V.PGLVNDDEWLK.G	Y	59.91	1284.63	11	14.3	643.334	2	34.62	821	79	211	221
			K.LSSALSAASSAC(+71.04)DHIR.D	N	59.53	1658.8	16	-35.6	830.38	2	32.64	1950	79	241	256	Propionamide	C12:Propionamide:1000.00
			K.WSIVQGLPISEYSR.K	N	59.37	1633.85	14	-59.8	817.882	2	35.08	200	79	297	310
			K.VLVVANPANTN(+.98)ALILK.E	N	59.26	1649.97	16	23.7	826.013	2	34.43	413	79	127	142	Deamidation (NQ)	N11:Deamidation (NQ):0.00
			R.VLVTGAAGQIGYALVPM(+15.99)VAR.G	N	58.73	2001.11	20	20.4	1001.58	2	34.75		79	8	27	Oxidation (M)	M17:Oxidation (M):1000.00
			K.M(+15.99)DATAVELAEEK.A	N	58.69	1321.61	12	-10.4	661.804	2	31.46	1360	79	313	324	Oxidation (M)	M1:Oxidation (M):1000.00
			R.VLVTGAAGQIGYALVPMVAR.G	N	57.87	1985.11	20	19.5	993.583	2	35.25	300	79	8	27
			R.GVMLGPDQPVILHMLDIPPAAEALN(+.98)GVK.M	N	56.99	2895.52	28	21.9	966.203	3	35.72	660	79	28	55	Deamidation (NQ)	N25:Deamidation (NQ):53.41
			R.KKM(+15.99)DATAVELAEEK.A	N	56.95	1577.8	14	22.7	526.952	3	30.18	369	79	311	324	Oxidation (M)	M3:Oxidation (M):1000.00
			R.GVM(+15.99)LGPDQPVILHM(+15.99)LDIPPAAEALN(+.98)GVK.M	N	54.47	2927.51	28	18.8	1464.79	2	34.89	249	79	28	55	Oxidation (M); Deamidation (NQ)	M3:Oxidation (M):1000.00;M14:Oxidation (M):1000.00;N25:Deamidation (NQ):65.29
			H.MLDIPPAAEALN(+.98)GVK.M	N	53.85	1538.8	15	7.2	770.413	2	34.37	164	79	41	55	Deamidation (NQ)	N12:Deamidation (NQ):1000.00
			R.GVM(+15.99)LGPDQPVILHMLDIPPAAEALN(+.98)GVK.M	N	53.58	2911.52	28	21.1	971.534	3	35.82		79	28	55	Oxidation (M); Deamidation (NQ)	M3:Oxidation (M):28.74;N25:Deamidation (NQ):83.00
			K.KM(+15.99)DATAVELAEEK.A	N	52.82	1449.7	13	21.2	725.874	2	30.82	602	79	312	324	Oxidation (M)	M2:Oxidation (M):1000.00
			K.EFAPSIPEC(+71.04)NITC(+71.04)LTR.L	N	52.73	1934.92	16	18.2	968.486	2	34.28	153	79	143	158	Propionamide	C9:Propionamide:1000.00;C13:Propionamide:1000.00
			R.GVMLGPDQPVILHM(+15.99)LDIPPAAEALN(+.98)GVK.M	N	50.64	2911.52	28	18.9	971.532	3	34.98	245	79	28	55	Oxidation (M); Deamidation (NQ)	M14:Oxidation (M):2.72;N25:Deamidation (NQ):76.73
			R.LGVQVC(+71.04)DVK.N	Y	50.08	1030.55	9	6.8	516.285	2	31.65	1050	79	172	180	Propionamide	C6:Propionamide:1000.00
			K.M(+15.99)ELIDAAFPLLK.G	N	48.67	1375.74	12	29.4	688.899	2	37.89	206	79	56	67	Oxidation (M)	M1:Oxidation (M):1000.00
			K.EFAPSIPEC(+71.04)N(+.98)ITC(+71.04)LTR.L	N	48.07	1935.91	16	22.9	968.983	2	34.47	430	79	143	158	Propionamide; Deamidation (NQ)	C9:Propionamide:1000.00;N10:Deamidation (NQ):1000.00;C13:Propionamide:1000.00
			K.MDATAVELAEEK.A	N	47.83	1305.61	12	-14.2	653.804	2	32.85	1090	79	313	324
			K.MELIDAAFPLLK.G	N	44.18	1359.75	12	21.3	680.895	2	36.42	937	79	56	67
			S.SALSAASSAC(+71.04)DHIR.D	N	40.58	1458.69	14	31.2	730.374	2	32.63	69.2	79	243	256	Propionamide	C10:Propionamide:1000.00
			L.SSALSAASSAC(+71.04)DHIR.D	N	34.94	1545.72	15	13.9	773.878	2	32.72		79	242	256	Propionamide	C11:Propionamide:1000.00
			R.LGVQ(+.98)VC(+71.04)DVK.N	Y	34.81	1031.53	9	24.2	516.786	2	32.79	75.7	79	172	180	Deamidation (NQ); Propionamide	Q4:Deamidation (NQ):1000.00;C6:Propionamide:1000.00
			R.ALGQISER.L	N	34.57	872.472	8	-3.5	437.241	2	29.72	1170	79	164	171
			L.SAASSAC(+71.04)DHIR.D	N	34.51	1187.54	11	14.8	594.784	2	27.75	62.1	79	246	256	Propionamide	C7:Propionamide:1000.00
			N.PANTNALILK.E	N	32.62	1053.62	10	17	527.825	2	33.18	31.8	79	133	142
			A.LSAASSAC(+71.04)DHIR.D	N	30.26	1300.62	12	28.5	651.336	2	32.61		79	245	256	Propionamide	C8:Propionamide:1000.00
			K.SQASALEK.H	N	26.11	832.429	8	24.5	417.232	2	26.73	138	79	112	119
			D.VSHSTVITK.D	Y	25.85	970.545	9	13.6	486.286	2	27.21	9.25	79	196	204
			R.GVMLGPDQPVILH.M	N	24.94	1374.73	13	5	688.377	2	34.35	496	79	28	40
			H.SSTQYPDVSHSTVITK.D	Y	24.65	1748.86	16	25.3	875.458	2	30.74	37.4	79	189	204
			H.M(+15.99)LDIPPAAEALN(+.98)GVK.M	N	24.02	1554.8	15	20.2	778.421	2	34.14		79	41	55	Oxidation (M); Deamidation (NQ)	M1:Oxidation (M):1000.00;N12:Deamidation (NQ):1000.00
			W.GNHSSTQYPDVSHSTVITK.D	Y	23.93	2056.98	19	21.4	686.682	3	30.27	9.3	79	186	204
			R.GVM(+15.99)LGPDQPVILH.M	N	23.66	1390.73	13	23.5	696.388	2	34.01	192	79	28	40	Oxidation (M)	M3:Oxidation (M):1000.00
			N.VAVM(+15.99)VGGFPR.K	N	21.73	1047.55	10	11.4	524.79	2	33.55	15.2	79	84	93	Oxidation (M)	M4:Oxidation (M):1000.00
			R.GVM(+15.99)LGPDQPVILHM(+15.99)LDIPPAAEALNGVK.M	N	19.95	2926.53	28	19.4	976.536	3	34.94		79	28	55	Oxidation (M)	M3:Oxidation (M):1000.00;M14:Oxidation (M):1000.00
			A.LGQISER.L	N	17.87	801.434	7	17.6	401.732	2	29.71	41	79	165	171
Methionine synthase	11	KMZ76082.1	K.ALDGQKDEAFFSANAAAQASR.K	Y	92.72	2167.03	21	36.8	1084.56	2	27.57	384	99	367	387
			R.KYSEVKPALTNVVAAAK.K	N	86.71	1788.01	17	46	895.056	2	27.52	200	99	739	755
			K.YGAGIGPGVYDIHSPR.I	N	83.3	1657.82	16	51.5	829.961	2	27.62	1180	99	689	704
			K.EVEDLEAAGINVIQIDEAALR.E	N	82.91	2267.16	21	38.5	1134.63	2	29.26	1030	99	590	610
			K.LNLPILPTTTIGSFPQTVELR.R	N	80.36	2309.3	21	32	1155.69	2	29.76	80.8	99	427	447
			K.LQEELDIDVLVHGEPER.N	N	76.69	1990	17	37.6	996.045	2	28.52	931	99	477	493
			K.DLDSAQLDAFTK.A	Y	73.15	1322.64	12	43.5	662.354	2	27.82	1280	99	213	224
			K.DEAFFSANAAAQASR.K	N	73.01	1554.71	15	42.7	778.394	2	27.6	356	99	373	387
			K.ISEEAYISAMKEEISK.V	N	68.16	1826.9	16	41.9	914.494	2	28.13	99.5	99	458	473
			K.KISEEAYISAM(+15.99)KEEISK.V	N	67.61	1970.99	17	37.5	986.538	2	27.03	88.2	99	457	473	Oxidation (M)	M11:Oxidation (M):1000.00
			K.AAGASWIQFDEPTLIK.D	Y	67.2	1745.9	16	37.5	873.989	2	28.88	656	99	197	212
			K.M(+15.99)LAVLETNILWVNPDC(+71.04)GLK.T	N	66.4	2215.14	19	41.6	1108.62	2	29.61	54.8	99	718	736	Oxidation (M); Propionamide	M1:Oxidation (M):1000.00;C16:Propionamide:1000.00
			K.GVTAYGFDLVR.G	Y	65.28	1196.62	11	50.7	599.347	2	28.58	848	99	260	270
			R.VNNAEVQQAASALR.G	Y	62.78	1469.76	14	46.7	735.921	2	27.21	1210	99	393	406
			R.NIWANNLASSM(+15.99)TTLSSLESIVGK.D	N	58.9	2451.23	23	40.8	818.118	3	29.56	98.9	99	297	319	Oxidation (M)	M11:Oxidation (M):1000.00
			R.GNATLPAMEMTK.W	N	58.29	1262.6	12	47.9	632.337	2	27.63	135	99	100	111
			R.YGWN(+.98)GGEIGFDTFFSM(+15.99)AR.G	N	56.96	2070.88	18	43.8	1036.49	2	29.7		99	82	99	Deamidation (NQ); Oxidation (M)	N4:Deamidation (NQ):1000.00;M16:Oxidation (M):1000.00
			R.VNNAEVQ(+.98)QAASALR.G	Y	55.35	1470.74	14	44.8	736.412	2	27.4	144	99	393	406	Deamidation (NQ)	Q7:Deamidation (NQ):14.02
			R.IPTTEEIADR.I	N	54.46	1143.58	10	39.9	572.819	2	26.91	1660	99	705	714
			K.YLFAGVVDGR.N	Y	53.08	1095.57	10	41.1	548.815	2	28.52	634	99	287	296
			R.NDM(+15.99)VEYFGEQLSGFAF.S	N	50.78	1868.79	16	45.6	935.446	2	29.82	59.1	99	494	509	Oxidation (M)	M3:Oxidation (M):1000.00
			K.PALTNVVAAAK.K	N	50.17	1053.62	11	43.4	527.839	2	27.52		99	745	755
			K.YIPSNTFSYYDQVLDTTAM(+15.99)LGAVPTR.Y	Y	49.61	2938.41	26	37.6	1470.27	2	29.29	71.7	99	56	81	Oxidation (M)	M19:Oxidation (M):1000.00
			K.FALESFWDGK.S	N	45.69	1198.57	10	61.2	600.327	2	29.09	258	99	19	28
			R.C(+71.04)VKPPIIYGDVSR.P	N	44.21	1516.81	13	47.9	759.447	2	27.62	416	99	522	534	Propionamide	C1:Propionamide:1000.00
			R.GNATLPAMEM(+15.99)TK.W	N	43.35	1278.59	12	41.6	640.331	2	27.01	133	99	100	111	Oxidation (M)	M10:Oxidation (M):17.01
			K.SWLAFASQK.I	N	39.15	1036.53	9	47.4	519.299	2	28.5	131	99	349	357
			K.ISEEAYISAM(+15.99)K.E	N	38.82	1256.6	11	37.8	629.329	2	26.91	38.4	99	458	468	Oxidation (M)	M10:Oxidation (M):1000.00
			K.IVEVNALAK.A	N	38.34	955.57	9	35.6	478.809	2	27.38	831	99	358	366
			R.GNATLPAM(+15.99)EM(+15.99)TK.W	N	34.48	1294.59	12	48.3	648.333	2	26.26	1340	99	100	111	Oxidation (M)	M8:Oxidation (M):1000.00;M10:Oxidation (M):1000.00
			K.ELGIDTVPVLIGPVSY.L	Y	33.12	1670.91	16	38.7	836.496	2	29.96	21.1	99	146	161
			K.IVEVN(+.98)ALAK.A	N	29.21	956.554	9	42	479.305	2	27.26		99	358	366	Deamidation (NQ)	N5:Deamidation (NQ):1000.00
			K.LRTELASAK	N	27.8	987.571	9	47.2	494.816	2	26.61	177	99	757	765
			K.TM(+15.99)DLIK.S	Y	20.63	735.384	6	51	368.718	2	26.86	202	99	274	279	Oxidation (M)	M2:Oxidation (M):1000.00
			K.TMDLIK.S	Y	20.5	719.389	6	51	360.72	2	27.62		99	274	279
			K.EVINELK.A	Y	19.87	843.47	7	42.4	422.76	2	27.1	169	99	190	196
			K.LLSVFR.E	N	18.74	733.449	6	40.4	367.746	2	28.45	122	99	679	684
			K.KISEEAYISAM(+15.99)K.E	N	18.21	1384.69	12	38.8	693.38	2	26.88		99	457	468	Oxidation (M)	M11:Oxidation (M):1000.00
			K.SDFPADK.Y	N	17.61	778.35	7	51.7	390.202	2	26.43		99	280	286
NAD-epimerase/dehydratase	66	KMZ71456.1	K.AC(+71.04)AEAGDFPQPEIVHYNAK.D	Y	67.26	2129.98	19	10	711.009	3	33.5	52.8	63	119	137	Propionamide	C2:Propionamide:1000.00
			K.TDLPPHFESDAVDPK.S	Y	57.81	1666.78	15	-1.3	834.398	2	32.43		63	2	16
			R.DQHFFASIDK.A	Y	50.55	1206.57	10	1.5	604.292	2	33.53	135	63	151	160
			R.KAPDFSTDDIILAK	N	50.01	1532.81	14	-12.4	767.402	2	34.09	87	63	192	205
			K.ATSELDWSPQFDLVHGLADSYR.L	Y	46.92	2506.18	22	10.7	836.408	3	35.1	34.2	63	161	182
			K.YVTFDGLAK.A	N	41.3	1012.52	9	3.4	507.27	2	33.95	50.6	63	110	118
			K.QVYNISGSK.Y	N	28.87	994.508	9	27.2	498.275	2	29.43	11.2	63	101	109
			K.GKLETESLLR.S	Y	28.09	1144.65	10	6.7	573.334	2	32.96	72.8	63	21	30
			K.LETESLLR.S	Y	22.55	959.529	8	8.2	480.776	2	33.55	58.2	63	23	30
NADP-GA3P dehydrogenase	3	KMZ74191.1	K.DAC(+71.04)IVLEDADLDLVAANIVK.G	Y	64.11	2170.12	20	-13.3	1086.05	2	35.51	8.24	81	269	288	Propionamide	C3:Propionamide:1000.00
			K.VVLIMESIADAVVEK.V	Y	62.17	1614.89	15	-17.8	808.438	2	35.72	10.8	81	303	317
			R.IAWEEPFGPVLPVIR.I	Y	61.43	1721.95	15	-17.9	861.967	2	35.65	19.3	81	387	401
			R.GPDHFPFQGFK.D	Y	53.98	1275.6	11	-18.2	638.798	2	34.07	16.3	81	452	462
			K.NVPIVNPTTM(+15.99)K.T	Y	51.87	1228.65	11	-9.8	615.326	2	31.24	39.5	81	32	42	Oxidation (M)	M10:Oxidation (M):1000.00
			R.FLVSDSFPGNER.T	Y	51.45	1366.65	12	-19.4	684.32	2	33.89	73.6	81	137	148
			K.VVLIM(+15.99)ESIADAVVEK.V	Y	48.22	1630.89	15	-14.2	816.438	2	34.57		81	303	317	Oxidation (M)	M5:Oxidation (M):1000.00
			R.SGDLISYTAEEGVR.T	Y	47.31	1495.72	14	-12.8	748.855	2	33.54	46.2	81	117	130
			K.APIAEC(+71.04)LVK.E	Y	41.66	1013.56	9	-10.9	507.781	2	32.99	32	81	93	101	Propionamide	C6:Propionamide:1000.00
			R.YYTEGEWK.T	Y	32.59	1074.47	8	-10.8	538.234	2	31.61	12.8	81	18	25
			K.GGFSYSGQR.C	Y	30.05	957.43	9	-12.8	479.716	2	29.54	11.8	81	289	297
			K.AGM(+15.99)IPLQMELGGK.D	Y	29.92	1359.69	13	-20.9	680.837	2	34.01	10.2	81	256	268	Oxidation (M)	M3:Oxidation (M):56.99
			K.AGM(+15.99)IPLQM(+15.99)ELGGK.D	Y	28.31	1375.68	13	-12.3	688.841	2	33.27		81	256	268	Oxidation (M)	M3:Oxidation (M):1000.00;M8:Oxidation (M):1000.00
			K.GATFC(+71.04)QEYK.R	Y	28.11	1116.49	9	-4.4	559.25	2	30.04	12.2	81	359	367	Propionamide	C5:Propionamide:1000.00
			N.C(+71.04)ISFTGGDTGVSISNK.A	Y	26.73	1655.78	16	-2.3	828.897	2	33.45	15.6	81	240	255	Propionamide	C1:Propionamide:1000.00
			V.PIVNPTTM(+15.99)K.T	Y	15.75	1015.54	9	-6.9	508.772	2	31.19		81	34	42	Oxidation (M)	M8:Oxidation (M):1000.00
			R.AELLHK.A	Y	15.08	709.412	6	-7.3	355.711	2	28.05	11.1	81	78	83
Nucleoside-diphosphate kinase	82	KMZ65765.1	R.NVIHGSDSVESAK.K	Y	76.75	1341.65	13	5.3	671.837	2	22.71	9.03	383	112	124
			K.M(+15.99)IGATNPSN(+.98)SEPGTIR.G	N	70.29	1660.77	16	7.6	831.4	2	24.01	13.8	383	87	102	Oxidation (M); Deamidation (NQ)	M1:Oxidation (M):1000.00;N9:Deamidation (NQ):60.70
			K.M(+15.99)IGATNPSNSEPGTIR.G	N	67.51	1659.79	16	9.8	830.91	2	24.05	72.2	383	87	102	Oxidation (M)	M1:Oxidation (M):1000.00
			K.MIGATNPSNSEPGTIR.G	N	57.84	1643.79	16	5.3	822.908	2	24.85	15.2	383	87	102
			R.GDFAIEM(+15.99)GR.N	N	43.02	1010.45	9	45.1	506.255	2	24.98	16.1	383	103	111	Oxidation (M)	M7:Oxidation (M):1000.00
			R.GLVGEIIGR.F	N	37.53	912.539	9	11	457.282	2	26.3	18.8	383	16	24
			K.NVITTGR.K	N	35.14	759.424	7	9	380.723	2	22.69	32.8	383	79	85
			R.GDFAIEMGR.N	N	25.1	994.454	9	17.8	498.243	2	25.8		383	103	111
			K.LQTVER.G	Y	16.27	744.413	6	14.1	373.219	2	21.85	30.5	383	37	42
Phosphoglucosamine mutase	29	KMZ74697.1	K.YNM(+15.99)GN(+.98)GGPAPESITDK.I	N	78.5	1666.71	16	8	834.371	2	22.06	78.7	117	137	152	Oxidation (M); Deamidation (NQ)	M3:Oxidation (M):1000.00;N5:Deamidation (NQ):77.24
			K.YNMGN(+.98)GGPAPESITDK.I	N	70.82	1650.72	16	16.5	826.381	2	23.55	7.16	117	137	152	Deamidation (NQ)	N5:Deamidation (NQ):92.25
			K.LVTVEDIVLQHWATYGR.H	N	68.79	1999.05	17	-0.6	667.358	3	26.37	11.3	117	424	440
			Q.ASGAFILTASHNPGGPLEDFGIK.Y	N	68.39	2298.16	23	-0.5	767.062	3	25.99		117	114	136
			K.SPLQDEPPEFGAAADGDADR.N	Y	65.32	2056.9	20	-2.1	1029.45	2	24.75	14.7	117	285	304
			K.ADEFEYKDPVDGSISK.H	N	63.87	1798.83	16	0.7	900.421	2	24.44	16.3	117	490	505
			R.YDYENVDSDAAK.D	N	62.88	1388.57	12	0.8	695.294	2	22.02	52	117	446	457
			R.SVWVGEN(+.98)GLLSTPAVSAIIR.E	Y	57.86	2069.12	20	-4.4	1035.56	2	26.38	9.55	117	85	104	Deamidation (NQ)	N7:Deamidation (NQ):1000.00
			K.FDVDVFDSADDYVK.L	Y	50.62	1633.71	14	3.5	817.867	2	25.77	86.5	117	189	202
			R.SM(+15.99)PTSAALDVVAK.N	N	49.2	1304.66	13	0.5	653.34	2	24.54	88.3	117	344	356	Oxidation (M)	M2:Oxidation (M):1000.00
			K.EVRPEVANVVK.A	Y	46.82	1238.7	11	1.3	620.357	2	23.29	112	117	479	489
			K.LSNM(+15.99)QEFTGR.S	Y	46.46	1197.54	10	14.8	599.788	2	21.54	34.1	117	565	574	Oxidation (M)	M4:Oxidation (M):1000.00
			K.EPNYLHNFVQSTFDALPADQVK.G	N	45.79	2532.23	22	0.7	845.084	3	26.13		117	32	53
			R.VYIEQYENDPSK.T	Y	42.79	1483.68	12	6.6	742.854	2	23.34	71	117	535	546
			K.GATIVVSGDGR.Y	N	42.34	1030.54	11	3.5	516.279	2	22.05	102	117	54	64
			K.ETVPIEGQKPGTSGLR.K	N	40.81	1667.88	16	1.6	556.97	3	23.22	35.9	117	9	24
			K.ESSLINC(+71.04)VPK.E	Y	37.66	1159.59	10	0.9	580.803	2	24.63	46.7	117	249	258	Propionamide	C7:Propionamide:1000.00
			K.LQSSLPDVNK.M	N	35.45	1099.59	10	-2.6	550.799	2	23.13	43.3	117	466	475
			K.EDFGGGHPDPNLTYAK.E	N	34.94	1716.77	16	7.2	573.269	3	23.88		117	259	274
			R.FFVTPSDSVAIIAAN.A	N	31.74	1550.8	15	10.8	776.415	2	26.09		117	312	326
			K.FFEVPTGWK.F	N	30.48	1109.55	9	4.5	555.787	2	25.74	32.8	117	362	370
			R.SVWVGENGLLSTPAVSAIIR.E	Y	28.25	2068.13	20	-10.6	690.377	3	26.42	10.6	117	85	104
			K.DLM(+15.99)AHLVK.L	N	26.21	941.5	8	-3.4	471.756	2	23.09	33.1	117	458	465	Oxidation (M)	M3:Oxidation (M):1000.00
			K.IFDFASIR.N	N	24.66	967.513	8	2.1	484.765	2	25.84	50.2	117	207	214
			K.DLMAHLVK.L	N	23.14	925.505	8	-3.7	463.758	2	24.99		117	458	465
			R.FLFEDGSR.L	N	21.67	969.456	8	4.8	485.737	2	25.18		117	511	518
			K.DAIQIIVK.M	N	21.48	898.549	8	-9.3	450.277	2	25.12	18	117	69	76
			R.IFIEELGAK.E	Y	18.51	1018.57	9	5.1	510.295	2	25.34	52.2	117	240	248
Phosphoglycerate kinase	44	KMZ64101.1	K.ILPGVVALDEEVSK.V	Y	66.57	1467.82	14	-9.2	734.91	2	35.78	2790	50	464	477
			K.AQGLPTGSSLVEEDKLDLAK.S	Y	65.48	2070.08	20	-2.8	1036.05	2	34.93	1230	50	306	325
			K.TVIWNGPM(+15.99)GVFEFDK.F	Y	57.82	1754.83	15	-3.8	878.421	2	35.95	1720	50	390	404	Oxidation (M)	M8:Oxidation (M):1000.00
			R.FYKEEEKNEPEFAQK.L	N	57.2	1914.9	15	15.5	639.317	3	32.18	604	50	196	210
			L.PTGSSLVEEDKLDLAK.S	Y	55.43	1700.88	16	2	851.451	2	34.9	96.3	50	310	325
			K.TVIWNGPMGVFEFDK.F	Y	55.35	1738.84	15	4.4	870.431	2	36.48	206	50	390	404
			K.LASLADLYVNDAFGTAHR.A	Y	54.76	1932.97	18	-3.5	967.489	2	35.75	1930	50	211	228
			K.ELDYLVGAVSSPK.R	Y	51.93	1376.72	13	-11	689.359	2	35.26	1220	50	252	264
			R.AHASTEGVTK.F	N	51.54	999.499	10	1.1	500.757	2	27.23	370	50	229	238
			K.VGVADVM(+15.99)SHISTGGGASLELLEGK.I	Y	50.43	2342.18	24	5.9	781.738	3	35.25	71.2	50	440	463	Oxidation (M)	M7:Oxidation (M):1000.00
			K.TVIWN(+.98)GPM(+15.99)GVFEFDK.F	Y	49.43	1755.82	15	6.8	878.922	2	35.99		50	390	404	Deamidation (NQ); Oxidation (M)	N5:Deamidation (NQ):1000.00;M8:Oxidation (M):1000.00
			L.PGVVALDEEVSK.V	Y	49.3	1241.65	12	-1.3	621.832	2	35.8	1050	50	466	477
			R.ADLNVPLDDAQNISDDTR.I	Y	48.21	1970.92	18	-4.9	986.462	2	34.89	2630	50	97	114
			K.GVTTIIGGGDSVAAVEK.V	Y	47.79	1572.84	17	-2.4	787.423	2	34.78	2250	50	423	439
			K.RPFAAIVGGSK.V	N	46.13	1101.63	11	-0.2	551.822	2	34.26	3390	50	265	275
			R.ADLNVPLDDAQ(+.98)NISDDTR.I	Y	45.64	1971.9	18	-0.8	986.958	2	35.01		50	97	114	Deamidation (NQ)	Q11:Deamidation (NQ):9.34
			R.ADLN(+.98)VPLDDAQNISDDTR.I	Y	42.48	1971.9	18	6.6	986.965	2	34.96		50	97	114	Deamidation (NQ)	N4:Deamidation (NQ):22.42
			K.TVIWN(+.98)GPMGVFEFDK.F	Y	41.62	1739.82	15	9.8	870.927	2	36.46		50	390	404	Deamidation (NQ)	N5:Deamidation (NQ):1000.00
			K.LASLADLYVN(+.98)DAFGTAHR.A	Y	40.83	1933.95	18	3	967.987	2	35.84	84	50	211	228	Deamidation (NQ)	N10:Deamidation (NQ):1000.00
			K.IGVIESLLEK.C	N	39.97	1099.65	10	0.3	550.832	2	36.01	2770	50	280	289
			R.SVGDLSDAELK.G	Y	39.75	1132.56	11	-5	567.285	2	34.1	3170	50	79	89
			K.SVDALPEGGVILLENVR.F	Y	39.16	1779.97	17	3.9	890.997	2	36.1	61.5	50	179	195
			K.FSLSPLVPR.L	N	38.75	1014.59	9	9.3	508.305	2	35.73	1290	50	148	156
			K.EEEKNEPEFAQK.L	N	38.52	1476.67	12	20.4	739.359	2	30.64	346	50	199	210
			K.GVSLLLPTDVVIADK.F	Y	35.81	1538.89	15	0.3	770.453	2	36.12	5320	50	335	349
			K.AQGLPTGSSLVEEDK.L	Y	34.87	1529.76	15	-4.7	765.882	2	34.29	92.6	50	306	320
			K.FASGTEAVAK.K	Y	31.96	979.497	10	6.2	490.759	2	30.75	1360	50	405	414
			H.ISTGGGASLELLEGK.I	Y	29.05	1430.76	15	-23	716.372	2	35.22	59.7	50	449	463
			S.SLVEEDKLDLAK.S	Y	28.82	1358.73	12	-8.8	680.366	2	34.48	25.6	50	314	325
			R.AAVPTIK.Y	Y	27.16	698.433	7	17.1	350.23	2	32.58		50	117	123
			K.FAPDANSK.T	Y	27.03	848.403	8	9.4	425.213	2	28.98	168	50	350	357
			R.FYKEEEK.N	N	26.96	971.46	7	16.3	486.745	2	29.26	520	50	196	202
			K.NEPEFAQK.L	N	26.9	961.45	8	17.9	481.741	2	31.2	686	50	203	210
			K.KLAELSGK.G	Y	22.14	844.502	8	5.9	423.261	2	31.3	1520	50	415	422
			R.LSELIGVK.V	Y	19.81	857.522	8	0.8	429.769	2	34.72	1180	50	157	164
			K.LAELSGK.G	Y	19.76	716.407	7	14.8	359.216	2	31.24	287	50	416	422
			K.VILTSHLGR.P	Y	19.22	994.592	9	-0.7	498.303	2	33.8	3280	50	132	140
Pyrroline-5-carboxylate reductase	6	KMZ57016.1	R.VM(+15.99)PNTPSAVGEAASVM(+15.99)ALGDGLEVEDVK.Y	Y	82.88	2817.34	28	-6.3	940.115	3	26.65	118	154	124	151	Oxidation (M)	M2:Oxidation (M):1000.00;M16:Oxidation (M):1000.00
			K.DDVTSPAGTTIAGVHELEK.G	Y	71.18	1938.95	19	-10.1	970.474	2	26.02	67.1	154	233	251
			R.VM(+15.99)PNTPSAVGEAASVMALGDGLEVEDVK.Y	Y	70.06	2801.35	28	-11.1	934.779	3	27.18	17.2	154	124	151	Oxidation (M)	M2:Oxidation (M):58.78
			K.LASQTVLGAATM(+15.99)ASK.S	Y	69.92	1463.77	15	-13.4	732.88	2	25.9	290	154	209	223	Oxidation (M)	M12:Oxidation (M):1000.00
			R.STIIFISVKPQIVK.K	Y	65.45	1571.96	14	-6.1	786.985	2	26.96	31.9	154	71	84
			K.LASQ(+.98)TVLGAATM(+15.99)ASK.S	Y	65.34	1464.75	15	-12.4	733.373	2	26.04	147	154	209	223	Deamidation (NQ); Oxidation (M)	Q4:Deamidation (NQ):1000.00;M12:Oxidation (M):1000.00
			K.LASQTVLGAATMASK.S	Y	62.48	1447.77	15	-6.3	724.888	2	26.19		154	209	223
			R.GILM(+15.99)NAVC(+71.04)AAANR.S	Y	47.38	1389.69	13	-13.5	695.841	2	26.41	76.9	154	256	268	Oxidation (M); Propionamide	M4:Oxidation (M):1000.00;C8:Propionamide:1000.00
			K.YVSGVLGAVGK.I	Y	45.88	1048.59	11	-6.4	525.3	2	26.31	260	154	152	162
			K.LKDLQELSGHDR.F	Y	45.49	1409.73	12	-6.2	705.866	2	25.65	14.8	154	109	120
			K.DLQELSGHDR.F	Y	37.08	1168.55	10	-0.3	585.281	2	25.41		154	111	120
			K.SGILPAHR.I	Y	27.62	849.482	8	-5.6	425.746	2	25.48	165	154	31	38
			K.M(+15.99)AESIAR.G	Y	15.77	792.38	7	1.5	397.198	2	23.42	27.1	154	20	26	Oxidation (M)	M1:Oxidation (M):1000.00
Transketolase	67	KMZ75731.1	K.ANSYAVHGAALGGK.E	Y	90.67	1314.67	14	-1.4	658.34	2	22.02	274	112	325	338
			R.FDALGWHTIWVK.N	N	72.8	1471.76	12	-4.7	736.884	2	26.18	24.3	112	274	285
			K.LIAFYDDNHISIDGDTEIAFTEDVSSR.F	N	70.65	3042.41	27	1.7	1015.15	3	26.04	47.3	112	247	273
			R.VVSLVSWELFEEQSDEYKESVFPAASTAR.V	N	68.71	3302.6	29	0.4	1101.87	3	26.33	113	112	649	677
			K.EFGLTVENVIATAK.S	N	67.52	1490.8	14	-5.6	746.402	2	25.94	287	112	716	729
			K.IYKEFGLTVENVIATAK.S	N	65.66	1895.04	17	-6.3	948.521	2	25.99	12	112	713	729
			R.NLSQQC(+71.04)LNALANVLPGFLGGSADLASSNM(+15.99)TLLK.M	Y	64.37	3446.75	33	-5.1	1149.92	3	26.96	6.55	112	426	458	Propionamide; Oxidation (M)	C6:Propionamide:1000.00;M29:Oxidation (M):1000.00
			R.VVSLVSWELFEEQSDEYK.E	N	61.27	2186.04	18	-2.7	1094.03	2	26.34	30.7	112	649	666
			R.ISALSEAGVIFVM(+15.99)THDSIGLGEDGPTHQPIEHLISFR.A	Y	59.25	3989	37	7.6	998.265	4	26.38		112	516	552	Oxidation (M)	M13:Oxidation (M):1000.00
			Y.SLLHLAGYDSVK.V	N	58.85	1301.7	12	-0.1	651.856	2	25.26	25	112	141	152
			R.QKLPQLPGTSIEGVEK.G	N	58.29	1722.95	16	3.3	862.486	2	24.87	134	112	590	605
			N.ALPTYTPESPADATR.N	Y	58.05	1588.77	15	1.4	795.395	2	24.12	97.1	112	411	425
			K.VTTTIGYGSPNK.A	N	57.62	1236.63	12	4.6	619.328	2	22.17	148	112	313	324
			K.LPQLPGTSIEGVEK.G	N	57.38	1466.8	14	-4.8	734.403	2	25.15	105	112	592	605
			R.PADGNETAGC(+71.04)YK.V	N	54.98	1295.55	12	3	648.782	2	18.74	58.8	112	562	573	Propionamide	C10:Propionamide:1000.00
			R.QNLGWPYDPFFVPEDVK.R	Y	53.4	2049.98	17	-8.2	1025.99	2	26.65	73.6	112	345	361
			R.Q(+.98)KLPQLPGTSIEGVEK.G	N	51.92	1723.94	16	0.3	862.975	2	24.97	24.5	112	590	605	Deamidation (NQ)	Q1:Deamidation (NQ):30.29
			R.FGASAPAGK.I	N	50.64	804.413	9	-2.3	403.213	2	19.56	264	112	704	712
			R.VSIEAGSTFGWER.Y	N	50.58	1437.69	13	-2.3	719.85	2	25.32	139	112	678	690
			N.VLPGFLGGSADLASSNM(+15.99)TLLK.M	Y	46.25	2106.1	21	2.5	703.043	3	26.08		112	438	458	Oxidation (M)	M17:Oxidation (M):1000.00
			K.AATDELVEK.S	Y	45.24	974.492	9	-3.2	488.252	2	21.47	220	112	66	74
			K.KYSEDAAELK.Q	N	45.11	1152.57	10	-3.2	577.288	2	21.08	128	112	388	397
			K.GGYAISDNSTGNKPDIILIGTGSELEIAAK.A	N	42.93	3003.54	30	0	1002.19	3	25.79	76.8	112	606	635
			R.KAATDELVEK.S	Y	42.22	1102.59	10	-0.6	552.3	2	20.96	249	112	65	74
			K.N(+.98)GNN(+.98)GYDEIR.A	N	42.17	1152.47	10	14.1	577.25	2	21.72	187	112	286	295	Deamidation (NQ)	N1:Deamidation (NQ):26.31;N4:Deamidation (NQ):19.96
			K.NGN(+.98)N(+.98)GYDEIR.A	N	42.05	1152.47	10	4.9	577.244	2	21.6	187	112	286	295	Deamidation (NQ)	N3:Deamidation (NQ):32.28;N4:Deamidation (NQ):39.08
			R.AM(+15.99)PNIIM(+15.99)FRPADGNETAGC(+71.04)YK.V	Y	40.67	2401.09	21	5.6	801.374	3	24.87	19	112	553	573	Oxidation (M); Propionamide	M2:Oxidation (M):1000.00;M7:Oxidation (M):1000.00;C19:Propionamide:1000.00
			K.NGN(+.98)NGYDEIR.A	N	40.49	1151.48	10	-2	576.748	2	21.36	219	112	286	295	Deamidation (NQ)	N3:Deamidation (NQ):0.00
			K.NPYWFNR.D	N	38.85	995.461	7	0	498.738	2	25.14	64.7	112	119	125
			K.ESVFPAASTAR.V	N	37.39	1134.57	11	0.1	568.291	2	23.99	135	112	667	677
			Y.C(+71.04)ATFFVFTDYMR.G	N	35.76	1570.69	12	0.1	786.355	2	26.63	41.6	112	500	511	Propionamide	C1:Propionamide:1000.00
			K.RPSVLALSR.Q	Y	34.61	997.603	9	0.9	499.809	2	24.42	11.6	112	581	589
			K.NGNN(+.98)GYDEIR.A	N	34.08	1151.48	10	-0.8	576.749	2	21.17	219	112	286	295	Deamidation (NQ)	N4:Deamidation (NQ):17.01
			R.FLSIDAVEK.A	N	33.31	1020.55	9	-5.8	511.279	2	25.16	257	112	81	89
			K.YSEDAAELK.Q	N	32.75	1024.47	9	-4.3	513.241	2	21.16	151	112	389	397
			Y.C(+71.04)ATFFVFTDYM(+15.99)R.G	N	29.4	1586.69	12	-1.6	794.351	2	26.17	21.3	112	500	511	Propionamide; Oxidation (M)	C1:Propionamide:1000.00;M11:Oxidation (M):1000.00
			K.FSDYEK.K	Y	27.84	787.339	6	-3.6	394.675	2	19.91	41.9	112	382	387
			K.MFGDFQK.D	N	26.88	871.39	7	-8.6	436.698	2	24.76	51	112	459	465
			K.M(+15.99)FGDFQK.D	N	26.76	887.385	7	-4.1	444.698	2	23.59	58.1	112	459	465	Oxidation (M)	M1:Oxidation (M):1000.00
			K.ANSYAVHGAA.L	Y	26.16	959.446	10	-4	480.728	2	20.05	14.3	112	325	334
			R.FVLSAGHGC(+71.04)M(+15.99)LHY.S	N	25.53	1520.69	13	-2.3	761.351	2	25.03		112	128	140	Propionamide; Oxidation (M)	C9:Propionamide:1000.00;M10:Oxidation (M):1000.00
			K.ANSGHPGLPM(+15.99)GC(+71.04)APM(+15.99)GH.I	N	24.01	1735.72	17	-6.8	868.863	2	21.18	27	112	90	106	Oxidation (M); Propionamide	M10:Oxidation (M):1000.00;C12:Propionamide:1000.00;M15:Oxidation (M):1000.00
			R.QWGSC(+71.04)TPGHPENFETPGIEVTTGPLGQGIANAVGLALAEK.H	N	23.07	4117.02	40	-2.2	1373.34	3	26.97		112	161	200	Propionamide	C5:Propionamide:1000.00
			R.EHGM(+15.99)GGIC(+71.04)N(+.98)GIVLHSPGIIPY.C	Y	22.44	2251.08	21	6.1	751.371	3	25.86	21.9	112	479	499	Oxidation (M); Propionamide; Deamidation (NQ)	M4:Oxidation (M):1000.00;C8:Propionamide:1000.00;N9:Deamidation (NQ):1000.00
			R.AMPNIIMFR.P	Y	19.96	1091.56	9	2.4	546.79	2	26.08		112	553	561
			A.AAVETLK.R	Y	19.16	730.423	7	-5	366.217	2	20.84	53.6	112	57	63
			H.ILYDEVMR.Y	N	17.42	1037.52	8	-2.8	519.766	2	24.95	38.6	112	107	114
			H.ILYDEVM(+15.99)R.Y	N	16.35	1053.52	8	0.7	527.766	2	23.71	117	112	107	114	Oxidation (M)	M7:Oxidation (M):1000.00
			K.DKPTLIK.V	Y	16.28	813.496	7	-1.9	407.755	2	21.78	401	112	306	312
			A.AAVETLKR.K	Y	15.72	886.524	8	-3.6	444.267	2	20.21	50.6	112	57	64
Triose-phosphate isomerase	39	KMZ74865.1	R.ESGTTM(+15.99)EVVAAQTK.A	N	72.7	1466.69	14	10.2	734.361	2	22.85	647	133	136	149	Oxidation (M)	M6:Oxidation (M):1000.00
			R.ESGTTMEVVAAQTK.A	N	69.24	1450.7	14	5.5	726.36	2	24.74	89.5	133	136	149
			R.EWLEANVNSEVAASTR.I	Y	65.88	1774.85	16	13.5	888.443	2	25.76		133	191	206
			R.AILNESNEFVGDK.V	Y	65.27	1434.7	13	10.5	718.364	2	25.43	41.6	133	101	113
			R.VTNWDNVVLAYEPVWAIGTGK.V	N	58.06	2331.19	21	5.9	1166.61	2	27.09	21	133	155	175
			K.VIAC(+71.04)IGETLEQR.E	N	50.25	1401.73	12	0.8	701.872	2	25.63	113	133	124	135	Propionamide	C4:Propionamide:1000.00
			K.DVDGFLVGGASLKPEFIDIIK.A	N	46.99	2232.2	21	17.6	745.088	3	26.94		133	226	246
			R.ESGTTM(+15.99)EVVAAQ(+.98)TK.A	N	46.22	1467.68	14	14.4	734.856	2	23.48	39.8	133	136	149	Oxidation (M); Deamidation (NQ)	M6:Oxidation (M):1000.00;Q12:Deamidation (NQ):1000.00
			K.VATPEQAQEVHC(+71.04)GLR.E	Y	44.26	1707.84	15	1	570.287	3	24.24		133	176	190	Propionamide	C12:Propionamide:1000.00
			K.VIAC(+71.04)IGETLEQ(+.98)R.E	N	43.35	1402.71	12	12.4	702.372	2	25.73	21	133	124	135	Propionamide; Deamidation (NQ)	C4:Propionamide:1000.00;Q11:Deamidation (NQ):1000.00
			K.VATPEQAQEVH.C	N	43.2	1207.58	11	14	604.807	2	22.36	33.1	133	176	186
			K.VAYALSQGLK.V	N	40.57	1048.59	10	-4.8	525.301	2	25.35		133	114	123
			K.FFVGGNWK.C	N	35.26	953.476	8	17.4	477.753	2	26.03	86.5	133	5	12
			P.WVILGHSER.R	N	28.26	1095.58	9	9.1	548.803	2	25.71		133	91	99
			C.IGETLEQR.E	N	15.04	944.493	8	13.2	473.26	2	23.31		133	128	135
UDP–glucose pyrophosphorylase	32	KMZ76338.1	K.EYIFVANADNLGAVVDLK.I	Y	89.61	1950.01	18	0.7	976.013	2	26.26	29.8	120	215	232
			K.ATSDLLLVQSDLYTLADGFVIR.N	Y	87.24	2409.28	22	-0.5	804.1	3	27.73	88.1	120	362	383
			K.ATSDLLLVQ(+.98)SDLYTLADGFVIR.N	Y	76.68	2410.26	22	-4.2	804.425	3	28.36	4.13	120	362	383	Deamidation (NQ)	Q9:Deamidation (NQ):1000.00
			K.LQSALAGLDQISENEK.S	Y	73.47	1714.87	16	-3.6	858.441	2	25.41	28.9	120	12	27
			R.TNLANPSIELGPEFK.K	Y	65.73	1628.84	15	-6.4	815.423	2	25.58	45.1	120	388	402
			K.FFDDAIGINVPR.S	Y	64.49	1362.69	12	-2.3	682.352	2	25.86	58.9	120	343	354
			R.VQLLEIAQVPDEHVSEFK.S	Y	62.48	2080.08	18	-6.6	1041.04	2	25.88	15.9	120	268	285
			K.VLQLETAAGAAIK.F	Y	59.41	1283.74	13	-3.1	642.878	2	25.23	101	120	330	342
			K.YANSNIEIHTFNQSQYPR.L	Y	55.85	2181.02	18	0.7	1091.52	2	24.88	5.22	120	151	168
			K.LN(+.98)GGLGTTM(+15.99)GC(+71.04)TGPK.S	Y	53.46	1493.69	15	12.9	747.86	2	22.65	15.1	120	86	100	Deamidation (NQ); Oxidation (M); Propionamide	N2:Deamidation (NQ):1000.00;M9:Oxidation (M):1000.00;C11:Propionamide:1000.00
			R.N(+.98)GLTFLDLIVK.Q	Y	50.7	1232.7	11	-3.2	617.356	2	27.29	86.1	120	107	117	Deamidation (NQ)	N1:Deamidation (NQ):1000.00
			K.IFNTNNLWVNLK.A	Y	50.32	1474.79	12	-1.8	738.403	2	26.22	10.8	120	292	303
			K.SIPSIIELDSLK.V	Y	44.69	1313.74	12	-4.5	657.876	2	26.17	33.4	120	413	424
			K.SGFISLVAR.S	Y	40.97	948.539	9	-2.2	475.276	2	25.85	8.55	120	28	36
			K.IQTPTDEVVVPYDTLATPPEDLETTKK.L	Y	36.74	2999.52	27	3.6	1000.85	3	25.65	48.9	120	50	76
			K.M(+15.99)EIIPNPK.E	Y	35.39	956.5	8	-3.2	479.256	2	23.83	39.1	120	316	323	Oxidation (M)	M1:Oxidation (M):1000.00
			K.LDLLLSQGK.E	Y	33.32	985.581	9	-2	493.797	2	25.5	26.1	120	206	214
			K.GGTLISYEGR.V	Y	30.88	1051.53	10	-1.9	526.771	2	24.45	55.9	120	258	267
			K.VSNFLSR.F	Y	26.13	821.439	7	3.9	411.729	2	24.59		120	404	410
			K.QIESLNSK.Y	Y	24.57	917.482	8	-6	459.745	2	21.64	30.6	120	118	125
			P.DGC(+71.04)VIDSK.E	Y	23.25	906.412	8	-5.2	454.211	2	21.16		120	455	462	Propionamide	C3:Propionamide:1000.00
			K.MEIIPNPK.E	Y	21.42	940.505	8	2.5	471.261	2	24.88		120	316	323
			K.SVIEVR.N	Y	16.22	701.407	6	-6.3	351.709	2	23.4		120	101	106
V-ATPase subunit E	62	KMZ70197.1	K.VLQAQDDLVNSM(+15.99)KEDAAK.V	Y	60.84	1989.97	18	13.7	664.339	3	30.99	226	90	81	98	Oxidation (M)	M12:Oxidation (M):1000.00
			K.VLQAQDDLVNSM(+15.99)K.E	Y	57.81	1475.73	13	21.9	738.888	2	31.24	51.7	90	81	93	Oxidation (M)	M12:Oxidation (M):1000.00
			K.VLQAQDDLVNSMK.E	Y	56.57	1459.73	13	7.5	730.88	2	33.47	26.2	90	81	93
			K.ANEISISAEEEFNIEK.L	Y	52.27	1821.86	16	8.6	911.947	2	34.15	96.6	90	25	40
			K.IEYSM(+15.99)QLNASR.I	Y	49.63	1326.62	11	12.5	664.327	2	29.99	66.3	90	68	78	Oxidation (M)	M5:Oxidation (M):1000.00
			K.VLQAQDDLVN(+.98)SM(+15.99)KEDAAK.V	Y	46.58	1990.95	18	22.6	664.673	3	30.72	38.3	90	81	98	Deamidation (NQ); Oxidation (M)	N10:Deamidation (NQ):46.79;M12:Oxidation (M):1000.00
			K.VLQAQDDLVNSMKEDAAK.V	Y	45.42	1973.97	18	12.7	659.006	3	33.41	25.7	90	81	98
			K.KIEYSM(+15.99)QLNASR.I	Y	44.47	1454.72	12	18.9	728.38	2	29.84	24.6	90	67	78	Oxidation (M)	M6:Oxidation (M):1000.00
			K.YC(+71.04)SGGIVMASR.D	Y	42.64	1213.56	11	13.7	607.795	2	31.51	37.1	90	185	195	Propionamide	C2:Propionamide:1000.00
			K.VLQ(+.98)AQDDLVNSM(+15.99)KEDAAK.V	Y	37.16	1990.95	18	17.5	664.669	3	31.12	38.3	90	81	98	Deamidation (NQ); Oxidation (M)	Q3:Deamidation (NQ):0.00;M12:Oxidation (M):1000.00
			K.YC(+71.04)SGGIVM(+15.99)ASR.D	Y	36.62	1229.55	11	10.6	615.79	2	29.24	93.9	90	185	195	Propionamide; Oxidation (M)	C2:Propionamide:1000.00;M8:Oxidation (M):1000.00
			K.VLQAQ(+.98)DDLVNSM(+15.99)KEDAAK.V	Y	30.46	1990.95	18	9.4	664.664	3	31.18	38.3	90	81	98	Deamidation (NQ); Oxidation (M)	Q5:Deamidation (NQ):39.97;M12:Oxidation (M):1000.00
			K.IVLENTLDAR.L	Y	28.49	1142.63	10	9.2	572.327	2	33.25	450	90	199	208
			K.LQLVEAEKK.K	Y	27.58	1056.62	9	24.5	529.329	2	30.59	31.9	90	41	49
			K.IVLEN(+.98)TLDAR.L	Y	26.51	1143.61	10	15.9	572.823	2	33.08		90	199	208	Deamidation (NQ)	N5:Deamidation (NQ):1000.00
			K.ELIVQSLLR.L	Y	21.64	1069.65	9	4.1	535.834	2	34.9	240	90	116	124
			R.LKEPAVLLR.C	Y	20.87	1037.66	9	10.6	519.843	2	33.38	120	90	125	133
			K.LQLVEAEK.K	Y	19.93	928.523	8	12.9	465.275	2	31.73	381	90	41	48
			R.LDVVFR.K	Y	17.58	747.428	6	23.6	374.73	2	33.82	280	90	209	214
			K.QIEQM(+15.99)VR.F	Y	16.92	918.459	7	14.9	460.244	2	26.78	31.4	90	9	15	Oxidation (M)	M5:Oxidation (M):1000.00
			K.QIEQMVR.F	Y	16.21	902.464	7	24.3	452.25	2	30.19	26.5	90	9	15
			K.IKQEYER.K	Y	15.64	964.498	7	15.7	483.264	2	26.07	63.9	90	51	57
Ferredoxin-NADP reductase	50	KMZ70342.1	K.ITGDDAPGETWHMVFSIEDQ(+.98)VPYR.E	Y	67.91	2763.25	24	-5.4	1382.62	2	34.89	182	87	101	124	Deamidation (NQ)	Q20:Deamidation (NQ):1000.00
			R.LYSIASSAIGDFGDSK.S	N	66.11	1629.79	16	0.7	815.902	2	39.18	135	87	147	162
			R.LVYTNDAGEEVK.G	Y	56.34	1336.65	12	16.6	669.344	2	30.09	399	87	171	182
			R.EGQSIGIIADGVDKK.G	Y	54.09	1528.81	15	-68.7	765.36	2	32.64	1880	87	125	139
			K.GIDDIM(+15.99)VSLAAK.D	Y	51.31	1247.64	12	2.2	624.83	2	33.54		87	333	344	Oxidation (M)	M6:Oxidation (M):1000.00
			K.KDNTYVYMC(+71.04)GLK.G	Y	50.56	1504.71	12	9.9	753.367	2	33.02	216	87	317	328	Propionamide	C9:Propionamide:1000.00
			R.EGQSIGIIADGVDK.K	Y	49.27	1400.71	14	-27.6	701.345	2	33.4	655	87	125	138
			K.KDNTYVYM(+15.99)C(+71.04)GLK.G	Y	46.72	1520.7	12	1.6	761.359	2	30.73	139	87	317	328	Oxidation (M); Propionamide	M8:Oxidation (M):1000.00;C9:Propionamide:1000.00
			K.GIDDIMVSLAAK.D	Y	46.6	1231.65	12	1.8	616.832	2	34.7	369	87	333	344
			K.KNVEGVTVNK.F	Y	46.25	1086.6	10	0.9	544.309	2	27.37	101	87	75	84
			K.DGIDWMQYK.R	Y	45.05	1154.51	9	11.9	578.268	2	34.18	117	87	345	353
			K.EMLM(+15.99)PVDPNATVIMLGTGTGIAPFR.A	Y	43.71	2646.32	25	-0.3	1324.17	2	35.21	218	87	207	231	Oxidation (M)	M4:Oxidation (M):14.04
			K.ITGDDAPGETWHM(+15.99)VFSIEDQ(+.98)VPYR.E	Y	43.47	2779.24	24	9.4	927.43	3	34.38	250	87	101	124	Oxidation (M); Deamidation (NQ)	M13:Oxidation (M):1000.00;Q20:Deamidation (NQ):1000.00
			K.ITGDDAPGETWHMVF.S	N	42.67	1674.73	15	-13.8	838.363	2	34.93	199	87	101	115
			K.EMLMPVDPNATVIMLGTGTGIAPFR.A	Y	42.66	2630.33	25	8.9	1316.18	2	35.55	114	87	207	231
			K.DGIDWM(+15.99)QYK.R	Y	42.54	1170.5	9	1.3	586.259	2	33.44	1500	87	345	353	Oxidation (M)	M6:Oxidation (M):1000.00
			D.PNATVIMLGTGTGIAPFR.A	Y	42.13	1814.97	18	6.7	908.499	2	34.8		87	214	231
			K.DNTYVYMC(+71.04)GLK.G	Y	42.09	1376.61	11	-12.6	689.304	2	33.55	197	87	318	328	Propionamide	C8:Propionamide:1000.00
			R.LVYTNDAGEEVKGV.C	Y	41.69	1492.74	14	17.9	747.391	2	29.27	23.4	87	171	184
			K.DNTYVYM(+15.99)C(+71.04)GLK.G	Y	40.88	1392.61	11	4.1	697.313	2	31.6	452	87	318	328	Oxidation (M); Propionamide	M7:Oxidation (M):1000.00;C8:Propionamide:1000.00
			K.EM(+15.99)LM(+15.99)PVDPNATVIMLGTGTGIAPFR.A	Y	39.04	2662.32	25	-7.6	1332.16	2	34.99	392	87	207	231	Oxidation (M)	M2:Oxidation (M):51.99;M4:Oxidation (M):29.98
			K.EM(+15.99)LMPVDPNATVIMLGTGTGIAPFR.A	Y	38.22	2646.32	25	-2.8	1324.16	2	35.32	218	87	207	231	Oxidation (M)	M2:Oxidation (M):32.28
			K.EMLMPVDPNATVIM(+15.99)LGTGTGIAPFR.A	Y	38.2	2646.32	25	0.8	1324.17	2	35.16	218	87	207	231	Oxidation (M)	M14:Oxidation (M):9.21
			K.EMLM(+15.99)PVDPNATVIM(+15.99)LGTGTGIAPFR.A	Y	37.1	2662.32	25	-10.2	1332.15	2	34.88	392	87	207	231	Oxidation (M)	M4:Oxidation (M):14.04;M14:Oxidation (M):15.12
			H.MVFSIEDQ(+.98)VPYR.E	Y	36.97	1483.7	12	16.6	742.87	2	34.35	73.9	87	113	124	Deamidation (NQ)	Q8:Deamidation (NQ):1000.00
			R.MAEYAEELWELLK.K	Y	36.94	1623.79	13	7.6	812.906	2	36.31	260	87	304	316
			R.M(+15.99)AEYAEELWELLK.K	Y	35.57	1639.78	13	-0.2	820.897	2	35.64	523	87	304	316	Oxidation (M)	M1:Oxidation (M):1000.00
			K.RLVYTNDAGEEVK.G	Y	34.71	1492.75	13	-3.2	747.381	2	29.85	536	87	170	182
			K.KAEQWNVEVY	Y	34.39	1264.61	10	-1.9	633.311	2	33.7	666	87	358	367
			K.NVEGVTVNK.F	Y	33.9	958.508	9	4.6	480.264	2	28.03	354	87	76	84
			Q.VTTTETGSPAK.V	Y	33.77	1090.55	11	9.8	546.288	2	24.55	7.86	87	58	68
			T.SSSLLYKEEFEK.M	N	32.47	1458.72	12	17.4	730.382	2	32.51	9.03	87	260	271
			K.EM(+15.99)LM(+15.99)PVDPNATVIM(+15.99)LGTGTGIAPFR.A	Y	32.33	2678.31	25	3.4	1340.17	2	34.66	428	87	207	231	Oxidation (M)	M2:Oxidation (M):1000.00;M4:Oxidation (M):1000.00;M14:Oxidation (M):1000.00
			D.PNATVIM(+15.99)LGTGTGIAPFR.A	Y	32.18	1830.97	18	-2.3	916.488	2	34.4		87	214	231	Oxidation (M)	M7:Oxidation (M):1000.00
			K.NPYIGR.C	Y	31.02	718.376	6	8.5	360.198	2	28.19	767	87	89	94
			V.YTNDAGEEVK.G	Y	30.71	1124.5	10	4.3	563.259	2	29.94	29.2	87	173	182
			N.ATVIM(+15.99)LGTGTGIAPFR.A	Y	29.09	1619.87	16	1.5	810.944	2	34.41		87	216	231	Oxidation (M)	M5:Oxidation (M):1000.00
			K.ITGDDAPGETWH.M	N	28.01	1297.56	12	10.4	649.793	2	30.55	22.3	87	101	112
			K.EKAPDNFR.L	Y	27.12	975.477	8	14.6	488.753	2	27.64	164	87	274	281
			R.LDFAVSR.E	N	21.66	806.429	7	-3.8	404.22	2	32.55	1140	87	282	288
			F.SIEDQ(+.98)VPYR.E	Y	20.34	1106.52	9	11.5	554.276	2	31.9	178	87	116	124	Deamidation (NQ)	Q5:Deamidation (NQ):1000.00
			Q.SIGIIADGVDKK.G	Y	19.94	1214.69	12	3.6	608.353	2	32.43		87	128	139
			K.APDNFR.L	Y	19.9	718.34	6	11.9	360.182	2	27.45	259	87	276	281
			A.SSAIGDFGDSK.S	N	19.73	1082.49	11	12.6	542.258	2	31.02	8.44	87	152	162
			K.ITGDDAPGETWHM(+15.99)VFSIEDQVPYR.E	Y	19.73	2778.26	24	-4.9	927.089	3	34.43		87	101	124	Oxidation (M)	M13:Oxidation (M):1000.00
			I.GIIADGVDKK.G	Y	19.34	1014.57	10	7.2	508.296	2	32.69	18.8	87	130	139
			R.C(+71.04)LLNTK.I	N	18.93	761.411	6	-8	381.709	2	29.75	861	87	95	100	Propionamide	C1:Propionamide:1000.00
			L.GTGTGIAPFR.A	N	18.46	975.514	10	14.9	488.771	2	32.49	6.72	87	222	231
			K.SVSLC(+71.04)VK.R	Y	17.64	805.437	7	10.7	403.73	2	30.89	258	87	163	169	Propionamide	C5:Propionamide:1000.00
			K.M(+15.99)YIQTR.M	N	17.56	826.401	6	14.6	414.214	2	27.34	875	87	298	303	Oxidation (M)	M1:Oxidation (M):1000.00
			R.EGQ(+.98)SIGIIADGVDK.K	Y	17.32	1401.7	14	20.4	701.871	2	33.3	229	87	125	138	Deamidation (NQ)	Q3:Deamidation (NQ):1000.00
			R.C(+71.04)LLN(+.98)TK.I	N	17.26	762.395	6	11.9	382.209	2	29.47	50.6	87	95	100	Propionamide; Deamidation (NQ)	C1:Propionamide:1000.00;N4:Deamidation (NQ):1000.00
			I.DDIM(+15.99)VSLAAK.D	Y	17.1	1077.54	10	14.1	539.784	2	33.68	10.1	87	335	344	Oxidation (M)	M4:Oxidation (M):1000.00
			K.MYIQTR.M	N	16.66	810.406	6	12.2	406.215	2	29.48	567	87	298	303
			K.MFFEK.H	N	16.07	700.325	5	17.7	701.345	1	33.82		87	237	241
LHCI Chl a/b binding protein3	85	KMZ65488.1	R.FAM(+15.99)LGAAGAIAPEIFGK.L	Y	62.08	1678.88	17	11.4	840.455	2	36.53	887	35	110	126	Oxidation (M)	M3:Oxidation (M):1000.00
			R.FAMLGAAGAIAPEIFGK.L	Y	60.66	1662.88	17	-1	832.447	2	37.02	32.6	35	110	126
			K.WLAYAELMN(+.98)GR.F	N	57.76	1323.63	11	0.2	662.822	2	36.33	166	35	99	109	Deamidation (NQ)	N9:Deamidation (NQ):1000.00
			K.GLGGSGNPAYPGGPFFNPLGFGK.D	Y	48.41	2207.08	23	-1.9	1104.55	2	36.85	166	35	195	217
			R.YQDWAKPGSM(+15.99)GK.Q	Y	47.18	1382.63	12	12.8	692.331	2	32.86	356	35	175	186	Oxidation (M)	M10:Oxidation (M):1000.00
			K.WLAYAELM(+15.99)N(+.98)GR.F	N	43.9	1339.62	11	3.7	670.821	2	35.77	886	35	99	109	Oxidation (M); Deamidation (NQ)	M8:Oxidation (M):1000.00;N9:Deamidation (NQ):1000.00
			L.GISDPEGAGGFIEPK.W	Y	35.39	1472.71	15	7.9	737.37	2	35.28	26.3	35	84	98
			D.PEGAGGFIEPK.W	Y	34.72	1100.55	11	19.1	551.293	2	34.65	110	35	88	98
			K.QYFLGLEK.G	N	33.85	996.528	8	1.1	499.272	2	35.85	2520	35	187	194
			R.KLVFASK.Q	Y	27.81	791.49	7	3.1	396.754	2	33.99	5010	35	58	64
			L.MGFAEHR.R	N	26.12	846.381	7	3.9	424.199	2	32.6		35	167	173
			L.M(+15.99)GFAEHR.R	N	25.48	862.375	7	-4	432.193	2	30.38		35	167	173	Oxidation (M)	M1:Oxidation (M):1000.00
OEE protein	83	KMZ65829.1	R.YEDN(+.98)GDAVSNISVIVMDVGK.T	Y	74.91	2124.99	20	7.4	1063.51	2	36.13		38	146	165	Deamidation (NQ)	N4:Deamidation (NQ):41.57
			R.YEDN(+.98)GDAVSNISVIVM(+15.99)DVGK.T	Y	74.81	2140.98	20	4.8	1071.5	2	35.89	2180	38	146	165	Deamidation (NQ); Oxidation (M)	N4:Deamidation (NQ):25.98;M16:Oxidation (M):1000.00
			K.TSIADYGSPEEFLGK.F	Y	70.54	1612.76	15	0.1	807.388	2	35.15	6080	38	166	180
			K.FTGDGFNVLIPSR.W	N	68.25	1421.73	13	-16.6	711.861	2	35.56	6870	38	118	130
			R.YEDNGDAVSNISVIVMDVGK.T	Y	67.15	2124	20	5.7	1063.02	2	36.04	1560	38	146	165
			K.QAYSGNTQSEGGFDPSVVATANVLESGTR.D	Y	57.63	2941.37	29	4.8	1471.7	2	35.28	892	38	188	216
			A.AYGEAANVFGKPK.T	Y	56.63	1350.69	13	2.7	676.356	2	33.9	2660	38	98	110
			R.YEDNGDAVSNISVIVM(+15.99)DVGK.T	Y	54.4	2140	20	4	1071.01	2	35.75	1420	38	146	165	Oxidation (M)	M16:Oxidation (M):1000.00
			D.PSVVATANVLESGTR.D	Y	47.06	1499.79	15	0.8	750.905	2	34.69	176	38	202	216
			R.EREFPGQVLR.Y	N	46.54	1229.65	10	-0.9	615.832	2	34.13	2420	38	136	145
			K.HQLISATVK.N	Y	45.49	995.576	9	-10.8	498.79	2	32.34	10900	38	241	249
			K.RFVESAANSFNVA	Y	42.84	1410.69	13	-3	706.35	2	34.68	489	38	271	283
			R.EFPGQVLR.Y	N	38.73	944.508	8	5.1	473.264	2	34.55	9500	38	138	145
			K.QAYSGNTQSEGGFDPSVVATAN.V	Y	37.58	2198.97	22	10.9	1100.51	2	34.41	95.3	38	188	209
			K.YYFVSVVTR.T	Y	36.86	1132.59	9	-12.8	567.296	2	35.26	2190	38	223	231
			K.HQLISATVKN(+.98)GK.L	Y	34.2	1295.72	12	19.4	432.922	3	31.24	19	38	241	252	Deamidation (NQ)	N10:Deamidation (NQ):42.12
			K.FDYLLGK.Q	Y	32.73	854.454	7	1.7	428.235	2	35.07	5310	38	181	187
			K.TDTDFAK.F	N	29.09	796.36	7	4	399.189	2	30.06	4540	38	111	117
			K.KYYFVSVVTR.T	Y	28.26	1260.69	10	8.8	631.356	2	34.94	34.8	38	222	231
			N.ISVIVM(+15.99)DVGK.T	Y	19.04	1075.59	10	1.1	538.805	2	34.45		38	156	165	Oxidation (M)	M6:Oxidation (M):1000.00
			T.ANVLESGTR.D	Y	19	945.488	9	6.4	473.754	2	31.32	79.6	38	208	216
OEE protein 3	90	KMZ70530.1	K.LGGPPPPSGGLPGTLNSDEAR.D	Y	85.93	1988	21	0	995.005	2	25.14	1900	388	87	107
			K.SSTDAVTSYAASK.S	Y	67.93	1286.6	13	4.3	644.309	2	22.13	59.2	388	205	217
			R.FFLQPLPPVQALER.A	Y	61.54	1653.92	14	2.9	827.972	2	26.75	3790	388	117	130
			K.SALDDLFAK.L	N	43.71	978.502	9	-2.1	490.257	2	25.95	552	388	218	226
			K.LGGPPPPSGGLPGTLN(+.98)SDEAR.D	Y	42.53	1988.98	21	17.9	664.013	3	25.2		388	87	107	Deamidation (NQ)	N16:Deamidation (NQ):1000.00
			K.AWPYVQNDLR.L	N	41.14	1260.63	10	3.8	631.322	2	25.58	965	388	149	158
			K.AWPYVQ(+.98)NDLR.L	N	37.3	1261.61	10	9	631.817	2	25.72		388	149	158	Deamidation (NQ)	Q6:Deamidation (NQ):0.00
			R.FFLQPLPPVQAL.E	Y	36.74	1368.78	12	6	685.402	2	27.23	126	388	117	128
			R.DLDLPLSDR.F	N	32.27	1042.53	9	5.5	522.275	2	25.51	1000	388	108	116
			K.LDELDYAAK.M	Y	29.68	1036.51	9	12	519.267	2	24.66	1350	388	194	202
			K.ESKDDILK.V	Y	17.06	946.497	8	4.7	474.258	2	22.98	341	388	133	140
PSI reaction center subunit N	86	KMZ63587.1	K.KVPFLSDDLDLEC(+71.04)EGK.D	N	64.93	1877.91	16	7.9	939.969	2	35.3	1260	19	145	160	Propionamide	C13:Propionamide:1000.00
			K.FPENFTGC(+71.04)QDLAK.Q	N	63.33	1539.7	13	3.5	770.861	2	34.86	9230	19	130	142	Propionamide	C8:Propionamide:1000.00
			K.VPFLSDDLDLEC(+71.04)EGK.D	N	58.06	1749.81	15	8.9	875.922	2	35.61	569	19	146	160	Propionamide	C12:Propionamide:1000.00
			R.LATSGANFAR.A	N	44.44	1006.52	10	14	504.274	2	32.13	1270	19	110	119
			K.C(+71.04)GSNVFWK.W	N	41.18	1010.46	8	9.2	506.244	2	35.07	4670	19	165	172	Propionamide	C1:Propionamide:1000.00
			K.RLATSGANFAR.A	N	40.53	1162.62	11	4.1	582.32	2	32.14	334	19	109	119
			R.AYTVEFGTC(+71.04)K.F	Y	20.17	1188.55	10	3.3	595.283	2	34.65	138	19	120	129	Propionamide	C9:Propionamide:1000.00
			P.ENFTGC(+71.04)QDLAK.Q	N	19.62	1295.58	11	16	648.808	2	33.02	23.2	19	132	142	Propionamide	C6:Propionamide:1000.00
RuBisCO activase	42	KMZ57183.1	R.VPIIVTGNDFSTLYAPLIR.D	N	80.12	2088.16	19	11.3	697.069	3	26.43	327	125	230	248
			R.VQLADQYLSSAALGDANADAIK.A	Y	75.81	2233.12	22	4.5	745.385	3	25.34	678	125	362	383
			K.LGINPIM(+15.99)MSAGELESGNAGEPAK.L	N	71.91	2301.1	23	6.3	768.045	3	25.49	95.3	125	134	156	Oxidation (M)	M7:Oxidation (M):12.28
			R.VPIIVTGN(+.98)DFSTLYAPLIR.D	N	69.37	2089.15	19	5.2	1045.59	2	26.41		125	230	248	Deamidation (NQ)	N8:Deamidation (NQ):1000.00
			K.LGINPIMMSAGELESGNAGEPAK.L	N	66.11	2285.1	23	1.6	762.71	3	25.88	34.3	125	134	156
			K.LLEYGNMLVQEQENVK.R	Y	65.34	1905.95	16	-0.9	953.982	2	25.4	72.9	125	345	360
			K.LLEYGNM(+15.99)LVQEQENVK.R	Y	63.78	1921.95	16	9.3	961.989	2	24.86	318	125	345	360	Oxidation (M)	M7:Oxidation (M):1000.00
			K.LGINPIM(+15.99)M(+15.99)SAGELESGNAGEPAK.L	N	63.35	2317.09	23	5.8	773.376	3	25.01	241	125	134	156	Oxidation (M)	M7:Oxidation (M):1000.00;M8:Oxidation (M):1000.00
			K.LLEYGNM(+15.99)LVQEQENVKR.V	Y	62.1	2078.05	17	3.1	693.692	3	24.7	146	125	345	361	Oxidation (M)	M7:Oxidation (M):1000.00
			K.MC(+71.04)C(+71.04)LFINDLDAGAGR.M	N	61.99	1739.78	15	5.3	870.902	2	25.73		125	174	188	Propionamide	C2:Propionamide:1000.00;C3:Propionamide:1000.00
			K.LVDTFPGQSIDFFGALR.A	Y	61.52	1881.96	17	3.9	941.992	2	26.51	336	125	285	301
			K.WGHLAFDM(+15.99)SDDQQDITR.G	N	58.39	2049.89	17	14.2	684.312	3	24.91		125	22	38	Oxidation (M)	M8:Oxidation (M):1000.00
			K.M(+15.99)C(+71.04)C(+71.04)LFINDLDAGAGR.M	N	58	1755.77	15	5.8	878.899	2	25.48	202	125	174	188	Oxidation (M); Propionamide	M1:Oxidation (M):1000.00;C2:Propionamide:1000.00;C3:Propionamide:1000.00
			K.WVSGIGVSDIGK.K	Y	55	1216.65	12	5.9	609.333	2	25.13	239	125	312	323
			K.DGYYIAPAFM(+15.99)DK.L	N	52.95	1405.62	12	8.2	703.824	2	25.09	365	125	81	92	Oxidation (M)	M10:Oxidation (M):1000.00
			R.VQLADQ(+.98)YLSSAALGDANADAIK.A	Y	51.76	2234.11	22	10.1	745.717	3	25.44		125	362	383	Deamidation (NQ)	Q6:Deamidation (NQ):4.08
			R.SDNVEKDDIVK.L	Y	50.11	1260.62	11	8.9	631.323	2	21.15	266	125	274	284
			K.DGYYIAPAFMDK.L	N	49.92	1389.63	12	7.6	695.826	2	25.55	221	125	81	92
			K.SFQC(+71.04)ELVFAK.L	N	46.36	1241.61	10	9.1	621.819	2	25.33	568	125	124	133	Propionamide	C4:Propionamide:1000.00
			K.LLEYGN(+.98)M(+15.99)LVQEQENVK.R	Y	45.65	1922.93	16	2.6	962.475	2	24.99		125	345	360	Deamidation (NQ); Oxidation (M)	N6:Deamidation (NQ):42.89;M7:Oxidation (M):1000.00
			R.IGVC(+71.04)TGIFR.S	Y	41.55	1035.55	9	5.8	518.787	2	25.28	413	125	265	273	Propionamide	C4:Propionamide:1000.00
			K.WVSGIGVSDIGKK.L	Y	41.18	1344.74	13	4.8	673.381	2	24.82	40.9	125	312	324
			K.EGPPSFEQPK.M	Y	40.3	1114.53	10	8.4	558.277	2	22.82	1380	125	330	339
			K.N(+.98)FM(+15.99)TLPNIK.I	N	33.4	1093.55	9	5.7	547.784	2	25.03		125	100	108	Deamidation (NQ); Oxidation (M)	N1:Deamidation (NQ):57.25;M3:Oxidation (M):1000.00
			R.VPIIVTGNDFSTLYAPL.I	N	31.96	1818.98	17	-4	910.492	2	26.62	15.4	125	230	246
			R.VPIIVTGNDFSTL.Y	N	26.23	1374.74	13	-16	688.366	2	26.05	59.2	125	230	242
			K.FYWAPNRDDR.I	Y	21.86	1338.61	10	4.2	670.315	2	24.62	53.7	125	255	264
			R.VYDDEVR.K	N	21.04	894.408	7	10.5	448.216	2	20.41	128	125	304	310
			R.EAADIIK.K	N	19.72	758.417	7	-0.7	380.216	2	22.1	81.8	125	164	170
			K.NFMTLPNIK.I	N	18.99	1076.57	9	3	539.293	2	25.57		125	100	108
			K.NFM(+15.99)TLPNIK.I	N	18.05	1092.56	9	13.3	547.296	2	24.86	369	125	100	108	Oxidation (M)	M3:Oxidation (M):1000.00
			K.FYWAPNR.D	Y	15.79	952.456	7	-10	477.23	2	25.04	156	125	255	261
RuBisCO large subunit, P	77	AIZ98377.1†	K.TFQGPPHGIQVER.D	N	75.31	1464.75	13	20.4	733.396	2	33.97	96.4	16	147	159
			K.LTYYTPEYETK.D	Y	67.3	1406.66	11	0.5	704.338	2	34.55	121	16	22	32
			R.GGLDFTKDDENVNSQPFM(+15.99)R.W	N	60.44	2184.97	19	11.9	729.341	3	34.81	53.9	16	195	213	Oxidation (M)	M18:Oxidation (M):1000.00
			R.EM(+15.99)TLGFVDLLR.D	N	54.94	1308.67	11	-3.1	655.343	2	36.64	47.4	16	340	350	Oxidation (M)	M2:Oxidation (M):1000.00
			K.EIKFEFKPVDTLD.N	N	50.41	1579.81	13	-4.9	790.91	2	35.64	19.3	16	464	476
			K.DTDILAAFR.V	N	48.35	1020.52	9	1.4	511.27	2	36.16	122	16	33	41
			K.FEFKPVDTLD.N	N	46.65	1209.59	10	-4.7	605.8	2	35.58	185	16	467	476
			R.DDYIEKDR.S	N	43.28	1052.48	8	17	527.255	2	30.34		16	351	358
			R.EMTLGFVDLLR.D	N	40.62	1292.68	11	-3.4	647.345	2	37.02	30.7	16	340	350
			K.NHGM(+15.99)HFR.V	N	24.94	913.398	7	2.8	457.707	2	28.57	22.2	16	306	312	Oxidation (M)	M4:Oxidation (M):1000.00
RuBisCO large subunit, P	68	AIZ98377.1†	K.TFQGPPHGIQVER.D	N	62.36	1464.75	13	4.1	733.384	2	35.51	532	14	147	159
			R.M(+15.99)SGGDHIHSGTVVGK.L	N	61.56	1496.7	15	-0.7	499.908	3	32.96	156	14	320	334	Oxidation (M)	M1:Oxidation (M):1000.00
			K.LTYYTPEYETK.D	Y	55.25	1406.66	11	0.5	704.334	2	35.86	592	14	22	32
			R.DNGLLLHIHR.A	N	51.06	1186.66	10	-5.1	594.333	2	36.03	66.7	14	286	295
			K.DDENVNSQPFM(+15.99)R.W	N	48.07	1466.61	12	-19.2	734.298	2	34.94		14	202	213	Oxidation (M)	M11:Oxidation (M):1000.00
			R.GGLDFTKDDENVNSQPFMR.W	N	41.5	2168.98	19	14.9	724.011	3	36.3	69.4	14	195	213
			R.AMHAVIDR.Q	N	41.48	911.465	8	9.3	456.744	2	34.4	156	14	296	303
			R.EMTLGFVDLLR.D	N	41.1	1292.68	11	5	647.35	2	37.98	342	14	340	350
			K.EIKFEFKPVDTLD.N	N	41.01	1579.81	13	-4	790.911	2	36.68	44.8	14	464	476
			R.MSGGDHIHSGTVVGK.L	N	38.89	1480.71	15	12.9	494.583	3	33.59	82.4	14	320	334
			R.EM(+15.99)TLGFVDLLR.D	N	38.75	1308.67	11	-1.6	655.344	2	37.64	394	14	340	350	Oxidation (M)	M2:Oxidation (M):1000.00
			R.DN(+.98)GLLLHIHR.A	N	38.38	1187.64	10	-3.7	594.826	2	36.11	98.5	14	286	295	Deamidation (NQ)	N2:Deamidation (NQ):1000.00
			K.FEFKPVDTLD.N	N	38.08	1209.59	10	15	605.812	2	36.69		14	467	476
			R.GGLDFTKDDENVNSQPFM(+15.99)R.W	N	37.63	2184.97	19	-12.8	729.323	3	36.01	127	14	195	213	Oxidation (M)	M18:Oxidation (M):1000.00
			R.DDYIEKDR.S	N	32.83	1052.48	8	8.9	527.251	2	33.53	154	14	351	358
			K.DTDILAAFR.V	N	32.72	1020.52	9	-6.4	511.266	2	37.19	797	14	33	41
			R.AM(+15.99)HAVIDR.Q	N	30.24	927.46	8	-3.6	464.735	2	32.82	207	14	296	303	Oxidation (M)	M2:Oxidation (M):1000.00
			K.NHGM(+15.99)HFR.V	N	24.25	913.398	7	8.9	457.71	2	31.78	32.8	14	306	312	Oxidation (M)	M4:Oxidation (M):1000.00
RuBisCO large subunit, P	49	AIZ98377.1†	K.LTYYTPEYETK.D	Y	62.48	1406.66	11	8.3	704.343	2	35.09	258	15	22	32
			K.TFQGPPHGIQVER.D	N	61.8	1464.75	13	4.1	733.384	2	34.64	203	15	147	159
			R.M(+15.99)SGGDHIHSGTVVGK.L	N	55.52	1496.7	15	7.1	499.912	3	31.84	30.8	15	320	334	Oxidation (M)	M1:Oxidation (M):1000.00
			R.GGLDFTKDDENVNSQPFM(+15.99)R.W	N	49.54	2184.97	19	4.8	729.336	3	35.23	52	15	195	213	Oxidation (M)	M18:Oxidation (M):1000.00
			K.EIKFEFKPVDTLD.N	N	48.8	1579.81	13	-3.6	790.911	2	35.96	17.2	15	464	476
			R.DNGLLLHIHR.A	N	44	1186.66	10	-0.9	594.335	2	35.26	12.7	15	286	295
			R.EM(+15.99)TLGFVDLLR.D	N	41.11	1308.67	11	-1.7	655.344	2	36.85	8.64	15	340	350	Oxidation (M)	M2:Oxidation (M):1000.00
			K.FEFKPVDTLD.N	N	40.1	1209.59	10	-2.7	605.802	2	35.93	320	15	467	476
			K.YGRPLLGC(+71.04)TIKPK.L	N	39.79	1515.86	13	7.6	506.298	3	34.83	21.5	15	165	177	Propionamide	C8:Propionamide:1000.00
			R.AMHAVIDR.Q	N	39.51	911.465	8	-4.2	456.738	2	33.28	65.5	15	296	303
			R.DN(+.98)GLLLHIHR.A	N	39.34	1187.64	10	9.3	594.833	2	35.36	19.9	15	286	295	Deamidation (NQ)	N2:Deamidation (NQ):1000.00
			R.EMTLGFVDLLR.D	N	38.95	1292.68	11	5.6	647.351	2	37.24	5.94	15	340	350
			K.DTDILAAFR.V	N	38.39	1020.52	9	6	511.272	2	36.41	442	15	33	41
			R.DDYIEKDR.S	N	35.35	1052.48	8	4.5	527.248	2	32.44	40.8	15	351	358
			R.PLLGC(+71.04)TIKPK.L	N	30.14	1139.67	10	6.6	570.848	2	34.96	20.1	15	168	177	Propionamide	C5:Propionamide:1000.00
			R.AM(+15.99)HAVIDR.Q	N	22.95	927.46	8	2.9	464.738	2	31.72	64	15	296	303	Oxidation (M)	M2:Oxidation (M):1000.00
			K.NHGM(+15.99)HFR.V	N	21.28	913.398	7	3	457.707	2	30.7	33	15	306	312	Oxidation (M)	M4:Oxidation (M):1000.00
RuBisCO large subunit, P	4	AIZ98377.1†	R.M(+15.99)SGGDHIHSGTVVGK.L	N	93.76	1496.7	15	41.3	749.39	2	26.19	135	93	320	334	Oxidation (M)	M1:Oxidation (M):1000.00
			R.GGLDFTKDDENVNSQPFMR.W	N	93.41	2168.98	19	40.9	1085.54	2	28.12	14.4	93	195	213
			R.EM(+15.99)TLGFVDLLRDDYIEK.D	N	76.34	2072.01	17	40.2	1037.06	2	29.82	28.6	93	340	356	Oxidation (M)	M2:Oxidation (M):1000.00
			K.TFQGPPHGIQVER.D	N	75.16	1464.75	13	46.9	733.415	2	27.24	694	93	147	159
			R.MSGGDHIHSGTVVGK.L	N	73.5	1480.71	15	43.9	741.394	2	26.39	52.8	93	320	334
			R.EMTLGFVDLLRDDYIEK.D	N	70.26	2056.02	17	42.1	1029.06	2	30.99	14.4	93	340	356
			K.LTYYTPEYETK.D	Y	69.7	1406.66	11	40.9	704.366	2	27.47	327	93	22	32
			K.DDENVNSQPFMR.W	N	65.28	1450.61	12	46.7	726.348	2	27.41		93	202	213
			R.DNGLLLHIHR.A	N	60.95	1186.66	10	46.1	594.363	2	27.87	19.5	93	286	295
			R.EM(+15.99)TLGFVDLLRDDYIEKDR.S	N	58.59	2343.14	19	53.3	782.096	3	29.47	3.1	93	340	358	Oxidation (M)	M2:Oxidation (M):1000.00
			R.DN(+.98)GLLLHIHR.A	N	58.49	1187.64	10	41.5	594.852	2	27.98		93	286	295	Deamidation (NQ)	N2:Deamidation (NQ):1000.00
			R.GGLDFTKDDENVNSQPFM(+15.99)R.W	N	56.29	2184.97	19	48.4	729.367	3	27.69	127	93	195	213	Oxidation (M)	M18:Oxidation (M):1000.00
			R.EM(+15.99)TLGFVDLLR.D	N	51.55	1308.67	11	51.5	655.378	2	30.33	626	93	340	350	Oxidation (M)	M2:Oxidation (M):1000.00
			K.EIKFEFKPVDTLD.N	N	50.2	1579.81	13	43.5	790.948	2	28.63	94.3	93	464	476
			R.EMTLGFVDLLR.D	N	49.39	1292.68	11	46.8	647.377	2	31.93	267	93	340	350
			K.LEGEREM(+15.99)TLGFVDLLR.D	N	47.67	1892.97	16	40	947.528	2	29.7	11.3	93	335	350	Oxidation (M)	M7:Oxidation (M):1000.00
			K.YGRPLLGC(+71.04)TIKPK.L	N	46.91	1515.86	13	41.4	758.968	2	27.54	74.3	93	165	177	Propionamide	C8:Propionamide:1000.00
			R.PLLGC(+71.04)TIKPK.L	N	45.12	1139.67	10	45.3	570.87	2	27.61	25.7	93	168	177	Propionamide	C5:Propionamide:1000.00
			R.AMHAVIDR.Q	N	43.19	911.465	8	40.8	456.758	2	26.77	141	93	296	303
			K.DTDILAAFR.V	N	40.18	1020.52	9	45.5	511.293	2	29.22	401	93	33	41
			K.DDENVNSQPFM(+15.99)R.W	N	37.02	1466.61	12	47.8	734.347	2	26.81	81.1	93	202	213	Oxidation (M)	M11:Oxidation (M):1000.00
			R.AM(+15.99)HAVIDR.Q	N	36.86	927.46	8	50.8	464.761	2	26.22	808	93	296	303	Oxidation (M)	M2:Oxidation (M):1000.00
			K.FEFKPVDTLD.N	N	36.4	1209.59	10	35	605.824	2	28.53	258	93	467	476
			R.AVYEC(+71.04)LR.G	N	36.03	923.453	7	41.8	462.753	2	27.17	120	93	188	194	Propionamide	C5:Propionamide:1000.00
			R.DDYIEKDR.S	N	34.38	1052.48	8	42.7	527.268	2	26.24	36.3	93	351	358
			R.GGLDFTKDDENVNSQPF.M	N	31.92	1881.84	17	42.9	941.967	2	28.23	7.74	93	195	211
			K.NHGM(+15.99)HFR.V	N	29.42	913.398	7	47.5	457.728	2	25.85	18.9	93	306	312	Oxidation (M)	M4:Oxidation (M):1000.00
			R.IPPAYSK.T	N	27.34	774.428	7	51.1	388.241	2	26.29	618	93	140	146
			R.GGLDFTK.D	N	24.18	736.375	7	45.6	369.212	2	27.46		93	195	201
			K.TFQ(+.98)GPPHGIQVER.D	N	15.6	1465.73	13	69.5	733.924	2	29.5	13	93	147	159	Deamidation (NQ)	Q3:Deamidation (NQ):12.42
RuBisCO small subunit	72	KMZ72699.1	K.LPM(+15.99)FGC(+71.04)TDATQVLSEVQEC(+71.04)KK.A	N	64.31	2484.17	21	14.4	829.076	3	35.08	838	20	129	149	Oxidation (M); Propionamide	M3:Oxidation (M):1000.00;C6:Propionamide:1000.00;C19:Propionamide:1000.00
			R.QVQC(+71.04)VSFVASKPVGYN	N	63.72	1795.89	16	1.1	898.955	2	34.5	5080	20	166	181	Propionamide	C4:Propionamide:1000.00
			K.KFETFSYLPPLTDEELLKEVDYLIR.N	N	60.81	3057.59	25	10.1	1020.22	3	36.92	730	20	69	93
			R.EHGNTPGYYDGR.Y	N	58.65	1364.57	12	9.5	683.301	2	30.93		20	111	122
			K.LPM(+15.99)FGC(+71.04)TDATQVLSEVQEC(+71.04)K.K	N	51.05	2356.07	20	5	1179.05	2	35.32	787	20	129	148	Oxidation (M); Propionamide	M3:Oxidation (M):1000.00;C6:Propionamide:1000.00;C19:Propionamide:1000.00
			K.KFETFSYLPPLTDEELLK.E	N	49.12	2169.12	18	5.8	724.053	3	35.9	2530	20	69	86
			K.LPMFGC(+71.04)TDATQVLSEVQEC(+71.04)KK.A	N	47.76	2468.18	21	13.3	823.743	3	35.36	567	20	129	149	Propionamide	C6:Propionamide:1000.00;C19:Propionamide:1000.00
			R.QVQC(+71.04)VSFVASKPVGYN(+.98)	N	47.24	1796.88	16	13.2	899.457	2	34.63		20	166	181	Propionamide; Deamidation (NQ)	C4:Propionamide:1000.00;N16:Deamidation (NQ):61.26
			K.LPMFGC(+71.04)TDATQVLSEVQEC(+71.04)K.K	N	42.34	2340.08	20	6.5	1171.05	2	35.64	385	20	129	148	Propionamide	C6:Propionamide:1000.00;C19:Propionamide:1000.00
			K.KAYPEYFTR.I	N	40.67	1173.58	9	-0.9	587.798	2	33.97	3590	20	149	157
			K.FETFSYLPPLTDEELLKEVDYLIR.N	N	39.87	2929.5	24	11.9	977.519	3	37.27	376	20	70	93
			K.FETFSYLPPLTDEELLK.E	N	35.74	2041.03	17	5.1	1021.53	2	36.34	1630	20	70	86
			R.NGWVPC(+71.04)IEFAK.D	N	33.22	1333.65	11	5.8	667.836	2	35.52		20	94	104	Propionamide	C6:Propionamide:1000.00
			F.SYLPPLTDEELLK.E	N	32.61	1516.8	13	9.6	759.416	2	35.52	447	20	74	86
			K.AYPEYFTR.I	N	30.27	1045.49	8	-10.4	523.745	2	34.41		20	150	157
			R.YWTMWK.L	N	29.9	913.416	6	9.1	457.719	2	35.66	1660	20	123	128
			F.VASKPVGYN	N	28.39	933.492	9	2.9	467.755	2	29.2	361	20	173	181
			R.QVQC(+71.04)VSFVASK.P	N	27.7	1265.64	11	7.8	633.834	2	33.82	891	20	166	176	Propionamide	C4:Propionamide:1000.00
			R.IIGFDNKR.Q	N	27.16	961.534	8	5.3	481.777	2	33.87		20	158	165
			R.IIGFDNK.R	N	26.59	805.433	7	9.6	403.728	2	34.33		20	158	164
			C.M(+15.99)KVWPPEGLK.K	Y	26.07	1199.64	10	3.9	600.828	2	34.05		20	59	68	Oxidation (M)	M1:Oxidation (M):1000.00
			N.TPGYYDGR.Y	N	25.45	927.409	8	12.7	464.717	2	30.5	97	20	115	122
			R.YWTM(+15.99)WK.L	N	24.38	929.411	6	12.1	465.718	2	34.93	3790	20	123	128	Oxidation (M)	M4:Oxidation (M):1000.00
			F.SYLPPLTDEELLKEVDYLIR.N	N	22.61	2405.27	20	15.4	802.777	3	36.82	96.2	20	74	93
			K.EVDYLIR.N	N	16.89	906.481	7	7.2	454.251	2	35.95		20	87	93
RuBisCO small subunit	48	KMZ72699.1	K.LPM(+15.99)FGC(+71.04)TDATQVLAEVQEC(+71.04)K.K	N	68.68	2340.08	20	7.6	1171.06	2	36.3	82.8	31	71	90	Oxidation (M); Propionamide	M3:Oxidation (M):1000.00;C6:Propionamide:1000.00;C19:Propionamide:1000.00
			R.EHGNTPGYYDGR.Y	N	55.75	1364.57	12	0.9	683.295	2	32.04	242	31	53	64
			K.FETFSYLPTFTDEELIK.E	N	44.67	2079.01	17	11.2	1040.52	2	37.08	175	31	12	28
			S.YLPTFTDEELIK.E	N	37.73	1467.75	12	6.2	734.887	2	36.34	103	31	17	28
			M(+15.99)EVWPPEGLK.K	N	36.63	1200.58	10	16.6	601.31	2	35.8	1010	31	1	10	Oxidation (M)	M1:Oxidation (M):1000.00
			Y.LPTFTDEELIK.E	N	33.51	1304.69	11	15.8	653.361	2	36.15	125	31	18	28
			F.SYLPTFTDEELIK.E	N	29.16	1554.78	13	-3.1	778.396	2	36.37	462	31	16	28
			K.KFETFSYLPTFTDEELIK.E	N	28.71	2207.1	18	5.6	736.713	3	36.69	109	31	11	28
			R.IIGFDNKR.Q	N	26.82	961.534	8	17.2	481.783	2	34.78	895	31	100	107
			R.DGWVPC(+71.04)IEFAK.D	Y	25.41	1334.63	11	16.3	668.335	2	36.53	722	31	36	46	Propionamide	C6:Propionamide:1000.00
			MEVWPPEGLK.K	N	24.8	1184.59	10	2.1	593.303	2	36.01	135	31	1	10
			K.AYPEYFAR.I	N	24.74	1015.48	8	15.5	508.753	2	35.35	1900	31	92	99
			R.IIGFDNK.R	N	23.98	805.433	7	-0.3	403.724	2	35.26	3640	31	100	106
			K.EVDYLIR.D	N	18.68	906.481	7	-3.5	454.246	2	35.64	3260	31	29	35
RuBisCO small subunit	43	KMZ72699.1	R.QVQC(+71.04)VSFVASKPVGYN	Y	63.8	1795.89	16	-5	898.949	2	34.58	475	32	166	181	Propionamide	C4:Propionamide:1000.00
			R.EHGNTPGYYDGR.Y	N	58.94	1364.57	12	0.7	683.295	2	30.11		32	111	122
			K.LPM(+15.99)FGC(+71.04)TDATQVLSEVQEC(+71.04)K.K	Y	54.76	2356.07	20	-3.1	1179.04	2	35.37	415	32	129	148	Oxidation (M); Propionamide	M3:Oxidation (M):1000.00;C6:Propionamide:1000.00;C19:Propionamide:1000.00
			K.FETFSYLPPLTDEELLK.E	Y	47.86	2041.03	17	-5.6	1021.52	2	36.24	1400	32	70	86
			K.KFETFSYLPPLTDEELLK.E	Y	36.63	2169.12	18	-2	724.047	3	35.87	868	32	69	86
			C.M(+15.99)EVWPPEGLK.K	N	36.43	1200.58	10	-13.5	601.292	2	35.02		32	59	68	Oxidation (M)	M1:Oxidation (M):1000.00
			C.MEVWPPEGLK.K	N	35.63	1184.59	10	-5.5	593.299	2	35.2	348	32	59	68
			R.QVQC(+71.04)VSFVASK.P	Y	31.31	1265.64	11	-8.4	633.824	2	33.88	1250	32	166	176	Propionamide	C4:Propionamide:1000.00
			F.SYLPPLTDEELLK.E	Y	30.49	1516.8	13	-8	759.402	2	35.59	1280	32	74	86
			K.AYPEYFTR.I	Y	29.7	1045.49	8	-14.7	523.743	2	34.42	3720	32	150	157
			F.VASKPVGYN	Y	28.76	933.492	9	-6.8	467.75	2	29.5	717	32	173	181
			R.IIGFDNK.R	N	27.81	805.433	7	-26	403.714	2	34.13	10500	32	158	164
			K.LPM(+15.99)FGC(+71.04)TDATQVLSEVQEC(+71.04)KK.A	Y	26.9	2484.17	21	-1	829.063	3	35.17	95.8	32	129	149	Oxidation (M); Propionamide	M3:Oxidation (M):1000.00;C6:Propionamide:1000.00;C19:Propionamide:1000.00
			Q.C(+71.04)VSFVASKPVGYN	Y	26.77	1440.71	13	-6.3	721.356	2	34.36	21.5	32	169	181	Propionamide	C1:Propionamide:1000.00
			R.NGWVPC(+71.04)IEFAK.D	N	26.74	1333.65	11	-14	667.822	2	35.53		32	94	104	Propionamide	C6:Propionamide:1000.00
			K.KAYPEYFTR.I	Y	23.35	1173.58	9	-1.9	587.797	2	33.69	632	32	149	157
			R.IIGFDNKR.Q	N	22	961.534	8	-1.5	481.774	2	33.39	1530	32	158	165
			R.YWTMWK.L	N	20.51	913.416	6	-2.6	457.714	2	35.62	769	32	123	128
			N.TPGYYDGR.Y	N	18.86	927.409	8	-2.4	464.711	2	30.67	292	32	115	122
			K.EVDYLIR.N	N	18.4	906.481	7	-42.3	454.229	2	34.71	11300	32	87	93
			R.YWTM(+15.99)WK.L	N	16.83	929.411	6	1.9	465.713	2	34.92	3240	32	123	128	Oxidation (M)	M4:Oxidation (M):1000.00
Aldehyde dehydrogenase	28	KMZ61155.1	K.TYEQASTIEIPTVVR.I	Y	75.83	1705.89	15	3	853.954	2	26.03	22.7	146	150	164
			K.SGVESGATLETGGDR.F	Y	66.24	1434.66	15	9	718.343	2	23.51	11.6	146	396	410
			K.TAEQTPLSALYVAK.L	Y	55.08	1490.8	14	-1.5	746.405	2	26.19	22.8	146	230	243
			K.EEIFGPVQSILK.F	Y	32.41	1358.74	12	-0.3	680.379	2	26.73	13.6	146	435	446
			K.QVTLELGGK.S	Y	27.88	943.534	9	2.8	472.776	2	25.38		146	301	309
			K.FKDLDEVIQR.S	Y	24.42	1261.67	10	11.1	631.848	2	25.49		146	447	456
			R.VVGDPFK.A	N	23.65	760.412	7	-0.4	381.213	2	25.33		146	367	373
			K.IILELAAK.S	Y	23.63	869.559	8	-0.9	435.786	2	26.03		146	289	296
			K.TFPTYDPR.T	Y	17.54	995.471	8	-1.1	498.742	2	25.13	11.7	146	74	81
Ascorbate peroxidase	40	ALK24273.1	R.LQEELGHAANAGLDIALR.L	Y	86.55	1890	18	7	946.012	2	25.88	239	131	62	79
			R.QVFVVQM(+15.99)GLSDQDIVALSGGHTLGR.A	Y	80.73	2642.35	25	6.1	881.795	3	26.18		131	143	167	Oxidation (M)	M7:Oxidation (M):1000.00
			R.LQEELGHAAN(+.98)AGLDIALR.L	Y	76.71	1890.98	18	13	946.51	2	25.84	45.6	131	62	79	Deamidation (NQ)	N10:Deamidation (NQ):172.06
			R.LAWHAAGTYDK.S	Y	76.49	1231.6	11	8.2	616.812	2	24.93	76.7	131	39	49
			K.AYPTVSDEYLYAVDK.C	Y	74.16	1732.82	15	13.3	867.429	2	25.86	78	131	4	18
			R.LPNATLGNDHLR.Q	N	66.94	1319.69	12	4.3	660.857	2	24.8		131	131	142
			K.SLLDDPVFRPIVEK.Y	N	62.87	1626.9	14	5.3	814.461	2	26.45	280	131	210	223
			R.LDSDTPPVEGR.L	Y	57.56	1184.57	11	17	593.301	2	22.91	958	131	120	130
			R.LPNATLGN(+.98)DHLR.Q	N	55.3	1320.68	12	4.1	661.349	2	25.05	28.4	131	131	142	Deamidation (NQ)	N8:Deamidation (NQ):24.61
			K.TGGPYGTIR.L	Y	48.64	920.472	9	17.6	461.251	2	23.81	831	131	53	61
			R.SGFEGPWTTSPLYFDNTYFK.E	N	48.48	2356.07	20	13.2	1179.06	2	26.94	26.3	131	173	192
			H.AANAGLDIALR.L	N	39.57	1083.6	11	9.1	542.814	2	25.73	15.6	131	69	79
GSH-S-transferase F9	23	KMZ60880.1	K.EGLLQLPTDK.S	N	33.49	1112.61	10	6.9	557.315	2	25.9	201	131	200	209
			L.LDDPVFRPIVEK.Y	N	30.15	1426.78	12	6.9	714.403	2	26.4		131	212	223
			K.NC(+71.04)APLMLR.L	N	29.77	987.499	8	7.8	494.761	2	25.61	21.8	131	31	38	Propionamide	C2:Propionamide:1000.00
MDHA reductase	76	KMZ72399.1	K.LSELGFPDAC(+71.04)	Y	22.78	1121.51	10	9.1	561.765	2	26.03		131	242	251	Propionamide	C10:Propionamide:1000.00
			P.NATLGNDHLR.Q	N	21.3	1109.56	10	13.7	555.794	2	23.32	8.17	131	133	142
			K.NC(+71.04)APLM(+15.99)LR.L	N	20.33	1003.49	8	9.3	502.759	2	25.09	114	131	31	38	Propionamide; Oxidation (M)	C2:Propionamide:1000.00;M6:Oxidation (M):1000.00
Peroxidase	63	KMZ56929.1	D.SDTPPVEGR.L	Y	19.4	956.456	9	6.9	479.239	2	21.48	6.15	131	122	130
			K.SLLDDPVFR.P	N	17.33	1060.56	9	10.7	531.291	2	26.28	45.5	131	210	218
			K.N(+.98)C(+71.04)APLM(+15.99)LR.L	N	15.49	1004.48	8	21.6	503.257	2	25.22	25	131	31	38	Deamidation (NQ); Propionamide; Oxidation (M)	N1:Deamidation (NQ):1000.00;C2:Propionamide:1000.00;M6:Oxidation (M):1000.00
Ascorbate peroxidase	14	AII01419.1	K.VLLSDPVFRPLVDK.Y	N	65.54	1596.92	14	8.9	799.476	2	26.08	42.6	137	210	223
			R.IAWHSAGTYDVK.T	N	62.7	1346.66	12	13.5	674.347	2	24.69		137	39	50
			K.C(+71.04)YPDVGAEYQK.A	Y	51.27	1342.59	11	10.8	672.308	2	23.63	34.1	137	4	14	Propionamide	C1:Propionamide:1000.00
			R.SGFEGPWTTNPLIFDNSYFK.E	Y	46.65	2319.08	20	10.6	1160.56	2	26.75	19.3	137	173	192
			K.EGLLQLPTDK.V	N	36.66	1112.61	10	9.4	557.316	2	25.6	52.8	137	200	209
			K.TGGPFGTM(+15.99)K.Q	N	35.83	910.422	9	17.7	456.226	2	22.76	94.3	137	53	61	Oxidation (M)	M8:Oxidation (M):1000.00
			K.DKNDPPVEGR.L	N	35.16	1125.54	10	12	563.785	2	19.75	29.8	137	121	130
			K.NC(+71.04)APIMLR.I	N	25.64	987.499	8	9.2	494.762	2	25.1		137	31	38	Propionamide	C2:Propionamide:1000.00
			K.ELLAGEK.E	N	18.71	758.417	7	2.1	380.217	2	22.77		137	193	199
			K.NC(+71.04)APIM(+15.99)LR.I	N	17.14	1003.49	8	9	502.759	2	24.45	24.6	137	31	38	Propionamide; Oxidation (M)	C2:Propionamide:1000.00;M6:Oxidation (M):1000.00
Ascorbate peroxidase	16	ALK24273.1	R.LQEELGHAANAGLDIALR.L	Y	93.07	1890	18	9.4	946.014	2	25.79	67.9	132	62	79
			R.QVFVVQM(+15.99)GLSDQDIVALSGGHTLGR.A	Y	69.6	2642.35	25	17.7	881.806	3	26.06	9.93	132	143	167	Oxidation (M)	M7:Oxidation (M):1000.00
			R.SGFEGPWTTSPLYFDNTYFK.E	N	69.51	2356.07	20	19	1179.06	2	26.82	9.21	132	173	192
			K.SLLDDPVFRPIVEK.Y	N	68.33	1626.9	14	10.2	814.465	2	26.27	78.7	132	210	223
			K.AYPTVSDEYLYAVDK.C	Y	67.67	1732.82	15	13.9	867.429	2	25.77	16.5	132	4	18
			R.LAWHAAGTYDK.S	Y	66.69	1231.6	11	12.6	616.814	2	24.8	17.3	132	39	49
			R.LPNATLGNDHLR.Q	N	65.05	1319.69	12	10.5	660.861	2	24.76	64.1	132	131	142
			R.LDSDTPPVEGR.L	Y	55.49	1184.57	11	6.9	593.295	2	22.6	453	132	120	130
			K.TGGPYGTIR.L	Y	50.78	920.472	9	9.6	461.248	2	23.42	188	132	53	61
			K.EGLLQLPTDK.S	N	35.01	1112.61	10	9.4	557.316	2	25.81	162	132	200	209
Ascorbate peroxidase 4	61	KMZ62361.1	K.GGPLSYSDLVQLAAQSAVK.R	Y	82.67	1903.01	19	2.7	952.512	2	34.93	523	89	171	189
			K.EHQDLIPSILTLALNDAM(+15.99)TYDK.S	Y	71.73	2516.25	22	12.1	839.766	3	35.83	59.8	89	105	126	Oxidation (M)	M18:Oxidation (M):1000.00
			R.ETVSQTDYEVDLITTLTK.L	N	69.05	2055.03	18	3.5	1028.52	2	35.27		89	302	319
			R.SRETVSQTDYEVDLITTLTK.L	N	68.83	2298.16	20	12.1	767.07	3	34.72	43.4	89	300	319
			K.GGPLSYSDLVQ(+.98)LAAQSAVK.R	Y	59.45	1903.99	19	3.5	953.005	2	35.05	201	89	171	189	Deamidation (NQ)	Q11:Deamidation (NQ):33.81
			K.FSAVGFGPR.Q	Y	48.6	936.482	9	11	937.499	1	33.5	176	89	256	264
			K.INYEAYTYPIK.K	Y	45.23	1373.69	11	10.8	687.858	2	33.57		89	327	337
			K.SKQEIDM(+15.99)YSK.G	Y	44.82	1243.58	10	5.1	622.798	2	27.24	210	89	161	170	Oxidation (M)	M7:Oxidation (M):1000.00
			K.SKQEIDMYSK.G	Y	41.49	1227.58	10	11.7	614.805	2	29.21	19.2	89	161	170
			R.SDAQEPDPEGR.V	Y	40.28	1199.51	11	10.7	600.766	2	25.8	84	89	230	240
			L.SYSDLVQLAAQSAVK.R	Y	36.08	1578.83	15	6.6	790.425	2	34.37		89	175	189
			K.ETLGNTVK.E	Y	31.25	860.46	8	7.9	431.241	2	27.88	51.7	89	97	104
			K.EHQDLIPSILTL.A	Y	30.61	1377.75	12	5.9	689.886	2	35.61	6.96	89	105	116
			R.TFLNSAIK.K	Y	29.02	892.502	8	14.5	447.265	2	33.42	231	89	191	198
			R.QLAVM(+15.99)SAFLGPDQLATESLLQSDPEVKPWVEK.Y	Y	28.95	3541.8	32	5.8	1181.61	3	34.96	40.7	89	265	296	Oxidation (M)	M5:Oxidation (M):1000.00
			K.EHQDLIPSILTLA.L	Y	28.36	1448.79	13	13.7	725.411	2	35.59	7.16	89	105	117
			M.SAFLGPDQLATESLLQSDPEVKPWVEK.Y	Y	27.96	2983.52	27	15.2	995.528	3	34.75	27	89	270	296
			F.LGPDQLATESLLQSDPEVKPWVEK.Y	Y	24.51	2678.38	24	19.2	893.818	3	34.39	39.8	89	273	296
			R.TFLN(+.98)SAIK.K	Y	23.6	893.486	8	16.2	447.757	2	33.04	24.8	89	191	198	Deamidation (NQ)	N4:Deamidation (NQ):1000.00
			K.GGTLYTAYGSTGQWGLFDR.Q	Y	22.17	2048.96	19	10.4	1025.5	2	34.67		89	207	225
			R.FSSELSR.L	Y	19.47	824.403	7	17.4	413.216	2	29.59	330	89	139	145
			K.LSC(+71.04)LGQK.I	N	19.18	818.432	7	5.8	410.226	2	28.17	126	89	320	326	Propionamide	C3:Propionamide:1000.00
			Y.GSTGQWGLFDR.Q	N	18.61	1222.57	11	18.7	612.305	2	34.22	19	89	215	225
			R.TFLN(+.98)SAIKK.C	Y	17.18	1021.58	9	7.3	511.801	2	31.3	8.67	89	191	199	Deamidation (NQ)	N4:Deamidation (NQ):1000.00
			K.RTFLNSAIK.K	Y	16.27	1048.6	9	18.8	525.319	2	32.59	31	89	190	198
			R.VPQWSK.A	Y	15.99	743.397	6	18.4	372.712	2	29.6	77.4	89	241	246
			A.ADLIQR.R	N	15	714.402	6	14.7	358.214	2	29.24	86.1	89	80	85
Ascorbate peroxidase 4	20	KMZ62361.1	K.GGPLSYSDLVQLAAQSAVK.R	Y	88.48	1903.01	19	-4.1	952.506	2	35.29	558	85	171	189
			R.SRETVSQTDYEVDLITTLTK.L	N	75.11	2298.16	20	1.1	767.061	3	34.99	58.8	85	300	319
			K.EHQDLIPSILTLALNDAM(+15.99)TYDK.S	Y	74.99	2516.25	22	6.7	839.762	3	36.24	42.7	85	105	126	Oxidation (M)	M18:Oxidation (M):1000.00
			R.ETVSQTDYEVDLITTLTK.L	N	73.17	2055.03	18	2.1	1028.52	2	35.51		85	302	319
			K.GGPLSYSDLVQ(+.98)LAAQSAVK.R	Y	68.95	1903.99	19	6.5	953.008	2	35.34	227	85	171	189	Deamidation (NQ)	Q11:Deamidation (NQ):41.53
			K.GGTLYTAYGSTGQWGLFDR.Q	Y	66.17	2048.96	19	0.6	1025.49	2	34.92	169	85	207	225
			K.EHQDLIPSILTLALN(+.98)DAM(+15.99)TYDK.S	Y	50.94	2517.23	22	16.1	840.098	3	35.78	14.6	85	105	126	Deamidation (NQ); Oxidation (M)	N15:Deamidation (NQ):61.14;M18:Oxidation (M):1000.00
			R.QLAVM(+15.99)SAFLGPDQLATESLLQSDPEVKPWVEK.Y	Y	49.44	3541.8	32	10.9	1181.62	3	35.3	82.5	85	265	296	Oxidation (M)	M5:Oxidation (M):1000.00
			K.SKQEIDMYSK.G	Y	47.09	1227.58	10	9.7	614.803	2	29.68	20.8	85	161	170
			R.SDAQEPDPEGR.V	Y	44.41	1199.51	11	7.5	600.764	2	26.13	131	85	230	240
			K.SKQEIDM(+15.99)YSK.G	Y	42.85	1243.58	10	-2.8	622.793	2	27.77	147	85	161	170	Oxidation (M)	M7:Oxidation (M):1000.00
			S.ILTLALNDAM(+15.99)TYDK.S	Y	37.2	1596.81	14	2	799.412	2	34.45	6.12	85	113	126	Oxidation (M)	M10:Oxidation (M):1000.00
			K.INYEAYTYPIK.K	Y	36.66	1373.69	11	-3	687.849	2	33.9	919	85	327	337
			K.FSAVGFGPR.Q	Y	34.26	936.482	9	17.1	469.256	2	33.68	1030	85	256	264
			F.LGPDQLATESLLQSDPEVKPWVEK.Y	Y	31.38	2678.38	24	6.4	893.806	3	34.68		85	273	296
			R.TFLNSAIKK.C	Y	30.75	1020.6	9	13.1	511.312	2	32.38	17.3	85	191	199
			Y.TAYGSTGQWGLFDR.Q	N	27.6	1557.72	14	1	779.869	2	34.64	7.29	85	212	225
			Y.GSTGQWGLFDR.Q	N	26.95	1222.57	11	5.4	612.297	2	34.56	21.4	85	215	225
			R.QRSVFSSSIK.E	Y	26.32	1137.61	10	-12	569.808	2	32.78	43.1	85	87	96
			K.ETLGNTVK.E	Y	25.91	860.46	8	8.9	431.241	2	28.34	73	85	97	104
			K.EHQDLIPSILTL.A	Y	24.28	1377.75	12	8.9	689.889	2	35.9	7.28	85	105	116
			R.TFLNSAIK.K	Y	24.04	892.502	8	15.3	447.265	2	33.84	531	85	191	198
			R.QLAVMSAFLGPDQLATESLLQSDPEVKPWVEK.Y	Y	23.79	3525.81	32	9	1176.29	3	35.76	20.2	85	265	296
			R.TFLN(+.98)SAIK.K	Y	20.22	893.486	8	10.3	447.755	2	33.37	97.5	85	191	198	Deamidation (NQ)	N4:Deamidation (NQ):1000.00
			R.TFLN(+.98)SAIKK.C	Y	20.17	1021.58	9	19.7	511.808	2	32.95		85	191	199	Deamidation (NQ)	N4:Deamidation (NQ):1000.00
			M.SAFLGPDQLATESLLQSDPEVKPWVEK.Y	Y	19.28	2983.52	27	1.6	995.515	3	35.02	11.3	85	270	296
			R.FSSELSR.L	Y	18.04	824.403	7	14.2	413.214	2	29.75	533	85	139	145
			K.LSC(+71.04)LGQK.I	N	16.39	818.432	7	11.8	410.228	2	28.57	245	85	320	326	Propionamide	C3:Propionamide:1000.00
			K.RTFLNSAIK.K	Y	15.8	1048.6	9	7.5	525.313	2	32.99	69.6	85	190	198
			R.VPQWSK.A	Y	15.37	743.397	6	18.9	372.713	2	30.08	157	85	241	246
Catalase Peroxidase	54	KMZ68871.1	R.LGPNYLM(+15.99)LPVNAPK.C	N	75.63	1541.83	14	23.3	771.939	2	34.46	688	68	356	369	Oxidation (M)	M7:Oxidation (M):1000.00
			R.APAVQTPVIVR.F	N	73.77	1149.69	11	14.5	575.859	2	33.09	1340	68	92	102
			K.FPDM(+15.99)VHALKPNPK.T	N	69.62	1508.78	13	31.1	503.95	3	30.99	76.7	68	151	163	Oxidation (M)	M4:Oxidation (M):1000.00
			R.DGM(+15.99)KFPDM(+15.99)VHALKPNPK.T	N	69.49	1955.96	17	29.4	653.013	3	30.7	72.6	68	147	163	Oxidation (M)	M3:Oxidation (M):1000.00;M8:Oxidation (M):1000.00
			R.HAEQVPIPTR.V	Y	68.66	1146.61	10	26.2	574.33	2	31.02		68	402	411
			R.DGM(+15.99)KFPDMVHALKPNPK.T	N	67.78	1939.96	17	29.6	647.681	3	33.05	24.4	68	147	163	Oxidation (M)	M3:Oxidation (M):79.02
			K.FPDMVHALKPNPK.T	N	64.97	1492.79	13	30.9	498.618	3	33.31	36.4	68	151	163
			R.LGPNYLMLPVNAPK.C	N	64.9	1525.83	14	30.7	763.947	2	34.81	112	68	356	369
			R.HMDGSGVNTYTLINK.A	N	63.98	1648.79	15	28.3	825.424	2	33.01	99.3	68	201	215
			R.GPILLEDYHLIEK.L	N	62.44	1538.83	13	-13.9	770.414	2	34.51	631	68	38	50
			R.EGNFDLVGNNFPVFFVR.D	Y	60.79	1969.97	17	29.9	986.021	2	35.8	86.4	68	130	146
			R.EGNFDLVGN(+.98)NFPVFFVR.D	Y	60.69	1970.95	17	26.5	986.51	2	35.71	221	68	130	146	Deamidation (NQ)	N9:Deamidation (NQ):17.01
			R.HM(+15.99)DGSGVNTYTLINK.A	N	58.97	1664.78	15	24.3	833.419	2	32.48	444	68	201	215	Oxidation (M)	M2:Oxidation (M):1000.00
			K.TWPEDIFPLQPVGR.L	N	54.12	1653.85	14	25.2	827.954	2	35.55	321	68	292	305
			R.EGNFDLVGNN(+.98)FPVFFVR.D	Y	52.61	1970.95	17	45.6	986.529	2	35.89	221	68	130	146	Deamidation (NQ)	N10:Deamidation (NQ):0.00
			R.SIWISYWSQADM(+15.99)SLGQK.L	N	51.5	2014.95	17	27.2	1008.51	2	35.08	27.6	68	465	481	Oxidation (M)	M12:Oxidation (M):1000.00
			R.HM(+15.99)DGSGVN(+.98)TYTLINK.A	N	49.01	1665.77	15	21.9	833.909	2	32.26	75.2	68	201	215	Oxidation (M); Deamidation (NQ)	M2:Oxidation (M):1000.00;N8:Deamidation (NQ):112.31
			K.FHWKPTC(+71.04)GVK.C	N	48.42	1272.64	10	28.1	425.234	3	31.73	23.2	68	224	233	Propionamide	C7:Propionamide:1000.00
			Q.TIDPDFEDTFDFDPLDVTK.T	N	47.58	2229	19	34.4	1115.55	2	35.42	5.15	68	273	291
			K.C(+71.04)LLDDEAVK.V	Y	42.51	1075.52	9	26.8	538.783	2	32.47	450	68	234	242	Propionamide	C1:Propionamide:1000.00
			F.PDM(+15.99)VHALKPNPK.T	N	42.15	1361.71	12	42.2	454.931	3	30.9	13.3	68	152	163	Oxidation (M)	M3:Oxidation (M):1000.00
			R.FSTVIHER.G	N	40.96	987.514	8	21.4	494.775	2	30.39	525	68	103	110
			R.NEEVDYFPSR.Y	N	40.49	1254.55	10	43.1	628.31	2	33.31	413	68	387	396
			K.SIIEKEN(+.98)NFK.Q	Y	39.86	1221.62	10	19	611.831	2	31.01	11.9	68	420	429	Deamidation (NQ)	N7:Deamidation (NQ):23.10
			R.WVDALSDPR.V	Y	39.67	1057.52	9	24	529.78	2	33.5	859	68	450	458
			K.GFFEVTHNISHLTC(+71.04).A	Y	38.39	1674.78	14	23.7	838.418	2	34.24	29.2	68	73	86	Propionamide	C14:Propionamide:1000.00
			W.PEDIFPLQPVGR.L	N	38.11	1366.72	12	21.4	684.384	2	35.27	41.3	68	294	305
			A.PAVQTPVIVR.F	N	36.96	1078.65	10	27	540.347	2	33.02	50.4	68	93	102
			G.PNYLM(+15.99)LPVNAPK.C	N	34.8	1371.72	12	18	686.881	2	34.4	4.43	68	358	369	Oxidation (M)	M5:Oxidation (M):1000.00
			N.YLM(+15.99)LPVNAPK.C	N	34.27	1160.63	10	17.9	581.331	2	33.97	13.5	68	360	369	Oxidation (M)	M3:Oxidation (M):1000.00
			A.IIVPGIYYSDDK.L	Y	32.81	1381.71	12	25.8	691.881	2	34.39	40.2	68	328	339
			R.LSVKPNM	Y	28.1	787.426	7	29.7	394.732	2	31.12	29.2	68	486	492
			R.GSPETLR.D	N	25.5	758.392	7	35.5	380.217	2	27.38	6.22	68	111	117
			R.SWDPDRQER.Y	Y	25.32	1187.53	9	21.2	594.786	2	28.96	37.9	68	437	445
			I.LLEDYHLIEK.L	N	24.5	1271.68	10	34.8	636.867	2	34.5	15.5	68	41	50
			R.LSVKPNM(+15.99)	Y	23.94	803.421	7	25	402.728	2	27.64	165	68	486	492	Oxidation (M)	M7:Oxidation (M):1000.00
			P.ILLEDYHLIEK.L	N	23.27	1384.76	11	12.8	693.396	2	34.54		68	40	50
			L.LEDYHLIEK.L	N	22.67	1158.59	9	27	580.319	2	34.51	19.4	68	42	50
			R.IFSYADTQR.H	N	22.35	1099.53	9	27.6	550.787	2	31.71	9.15	68	345	353
			R.APAVQ(+.98)TPVIVR.F	N	22.26	1150.67	11	14.1	576.351	2	33.99		68	92	102	Deamidation (NQ)	Q5:Deamidation (NQ):1000.00
			F.STVIHER.G	N	18.14	840.445	7	33.8	421.244	2	30.42	65.9	68	104	110
			K.LAQFDR.E	N	16.78	748.387	6	25.4	375.21	2	29.66	233	68	51	56
			R.VTPEIR.S	N	16.54	713.407	6	18.1	357.717	2	29.06	64.9	68	459	464
			P.AVQTPVIVR.F	N	15.78	981.597	9	42.4	491.827	2	32.23	14.6	68	94	102
			R.GSPETLRDPR.G	N	15.77	1126.57	10	17.9	564.304	2	27.92	363	68	111	120
			N.YLMLPVNAPK.C	N	15.76	1144.63	10	25.9	573.338	2	34.41	3.89	68	360	369
Cysteine synthase	34	KMZ71691.1	R.LASEEGILAGISSGAALAASLK.V	N	70.82	2028.11	22	12.7	677.053	3	26.69	22.8	128	285	306
			K.VVAVEPAESPVLSGGK.A	Y	63.32	1537.84	16	7	769.93	2	24.93	9.77	128	229	244
			K.MIVTVFASGGER.Y	Y	59.56	1265.64	12	6.8	633.833	2	25.71		128	317	328
			K.FIAVMLENYSLEK.Q	N	54.08	1555.8	13	1.9	778.907	2	26.31		128	120	132
			R.SALGMIEDAEEK.G	N	52.53	1291.6	12	11.4	646.813	2	25.4	17.1	128	76	87
			K.FIAVM(+15.99)LENYSLEK.Q	N	50.31	1571.79	13	5.1	786.907	2	25.88	49.8	128	120	132	Oxidation (M)	M5:Oxidation (M):1000.00
			K.IEFYQPLSSVK.D	N	49.86	1309.69	11	6.7	655.857	2	25.68	96.7	128	63	73
			R.SALGM(+15.99)IEDAEEK.G	N	49.15	1307.59	12	13.1	654.812	2	24.69	98.8	128	76	87	Oxidation (M)	M5:Oxidation (M):1000.00
			K.M(+15.99)IVTVFASGGER.Y	Y	45.63	1281.64	12	7.4	641.831	2	25.26	96.7	128	317	328	Oxidation (M)	M1:Oxidation (M):1000.00
			R.TTGPEIWK.D	N	33.42	930.481	8	-18.3	466.239	2	24.89	16.1	128	187	194
			K.LFDEAR.E	Y	15.22	749.371	6	5.3	375.695	2	23.03		128	334	339
GDP-mannose 3,5-epimerase 1	33	KMZ62116.1	R.EPLNIGSDEM(+15.99)VSM(+15.99)NEM(+15.99)ASIVLSFEDK.K	Y	76.04	2932.3	26	8.9	978.45	3	26.6	18.8	143	266	291	Oxidation (M)	M10:Oxidation (M):1000.00;M13:Oxidation (M):1000.00;M16:Oxidation (M):1000.00
			K.VVGTQAPVQLGSLR.A	N	75.91	1423.81	14	4.1	712.918	2	25.8	132	143	359	372
			R.FFYASSAC(+71.04)IYPEFK.Q	N	74.03	1742.8	14	8.1	872.415	2	26.62	55	143	140	153	Propionamide	C8:Propionamide:1000.00
			K.SEGHYIIASDWK.K	N	69.66	1404.67	12	5.3	703.345	2	25.74	42.3	143	51	62
			R.ISITGAGGFIASHIAR.R	N	67.17	1569.86	16	-0.6	785.938	2	26.51	25.8	143	32	47
			K.SDFREPLNIGSDEM(+15.99)VSM(+15.99)NEM(+15.99)ASIVLSFEDK.K	Y	64.78	3437.53	30	5.7	1146.86	3	26.55	62.1	143	262	291	Oxidation (M)	M14:Oxidation (M):1000.00;M17:Oxidation (M):1000.00;M20:Oxidation (M):1000.00
			K.HYTADFSIEC(+71.04)R.I	Y	60.56	1411.62	11	7.2	706.822	2	25.43	16.5	143	188	198	Propionamide	C10:Propionamide:1000.00
			K.KLPIQHIPGPEGVR.G	N	60.34	1539.89	14	3.5	514.305	3	25.44	53.3	143	292	305
			R.SFTFIDEC(+71.04)VEGVLR.L	N	59.23	1684.81	14	3.9	843.417	2	26.93	148	143	245	258	Propionamide	C8:Propionamide:1000.00
			K.LPIQHIPGPEGVR.G	N	58.52	1411.79	13	7.5	706.909	2	25.59	35.3	143	293	305
			K.SDFREPLNIGSDEM(+15.99)VSM(+15.99)NEMASIVLSFEDK.K	Y	57.47	3421.54	30	10.8	1141.53	3	27.2	8.74	143	262	291	Oxidation (M)	M14:Oxidation (M):53.33;M17:Oxidation (M):47.09
			K.M(+15.99)EGIDLSMYGSSK.V	Y	57.17	1432.62	13	9.8	717.325	2	25.76	69.1	143	346	358	Oxidation (M)	M1:Oxidation (M):107.16
			K.VVGTQAPVQ(+.98)LGSLR.A	N	55.16	1424.8	14	8.7	713.413	2	25.89	133	143	359	372	Deamidation (NQ)	Q9:Deamidation (NQ):42.68
			K.EKM(+15.99)EGIDLSM(+15.99)YGSSK.V	Y	53.34	1705.75	15	9.3	853.892	2	25.1	11.8	143	344	358	Oxidation (M)	M3:Oxidation (M):1000.00;M10:Oxidation (M):1000.00
			R.EPLNIGSDEM(+15.99)VSM(+15.99)NEMASIVLSFEDK.K	Y	52.4	2916.31	26	5.6	973.115	3	27.28	7.97	143	266	291	Oxidation (M)	M10:Oxidation (M):56.47;M13:Oxidation (M):38.16
			K.MEGIDLSMYGSSK.V	Y	51.56	1416.63	13	4.9	709.324	2	26.07	14	143	346	358
			K.EADAWPAEPQDAYGLEK.L	Y	51.36	1888.85	17	8	945.439	2	25.85	76.9	143	163	179
			K.MEGIDLSM(+15.99)YGSSK.V	Y	51.24	1432.62	13	2.5	717.32	2	25.67	69.1	143	346	358	Oxidation (M)	M8:Oxidation (M):81.00
			K.FEM(+15.99)WGDGLQTR.S	N	50.34	1354.6	11	7.6	678.311	2	25.78	73.8	143	234	244	Oxidation (M)	M3:Oxidation (M):1000.00
			K.FEMWGDGLQTR.S	N	47.09	1338.6	11	20.4	670.322	2	26.38	28.1	143	234	244
			K.M(+15.99)EGIDLSM(+15.99)YGSSK.V	Y	46.78	1448.62	13	10.3	725.323	2	25.31	21.1	143	346	358	Oxidation (M)	M1:Oxidation (M):1000.00;M8:Oxidation (M):1000.00
			K.APAAFC(+71.04)R.K	N	43.59	805.39	7	6	403.705	2	24	54.8	143	219	225	Propionamide	C6:Propionamide:1000.00
			R.EPYWPSETLR.I	Y	43.4	1276.61	10	2.9	639.313	2	26.05	109	143	22	31
			R.FTYFWIK.E	N	43.25	1003.52	7	14.2	502.773	2	27.02	27.7	143	332	338
			K.QLETNVSLK.E	N	36.25	1030.57	9	12.6	516.297	2	25.02	323	143	154	162
			K.LATEELC(+71.04)K.H	N	35.25	976.49	8	6.8	489.256	2	24.44	261	143	180	187	Propionamide	C7:Propionamide:1000.00
			R.VM(+15.99)DNC(+71.04)LK.V	N	35.03	908.41	7	9	455.216	2	22.61	41.9	143	83	89	Oxidation (M); Propionamide	M2:Oxidation (M):1000.00;C5:Propionamide:1000.00
			R.EKAPAAFC(+71.04)R.K	N	32	1062.53	9	8.8	532.276	2	24	43.2	143	217	225	Propionamide	C8:Propionamide:1000.00
			R.NSDNTLIK.E	N	31.49	903.466	8	4.4	452.742	2	24.22	225	143	308	315
			R.KVLTSTEK.F	N	29.48	904.523	8	5.8	453.271	2	21.77	20.3	143	226	233
			R.ISITGAGGFIASH.I	N	27.56	1229.64	13	9.8	615.833	2	26.13	20.5	143	32	44
			K.LGWAPTM(+15.99)R.L	Y	20.87	946.47	8	7.3	474.245	2	25.49	79.4	143	318	325	Oxidation (M)	M7:Oxidation (M):1000.00
			R.NSDN(+.98)TLIK.E	N	19.67	904.45	8	4.2	453.234	2	24.03	141	143	308	315	Deamidation (NQ)	N4:Deamidation (NQ):49.37
Germin-like protein 2-1	89	KMZ73730.1	K.AFGLDKDVVK.F	Y	54.71	1090.6	10	5.6	546.311	2	34.58	1760	29	202	211
			A.SDPSPLQDFC(+71.04)VADR.A	Y	45.62	1619.72	14	13.1	810.88	2	35.46	342	29	23	36	Propionamide	C10:Propionamide:1000.00
			K.DFFFSGIDK.A	Y	35.63	1074.5	9	17.7	538.268	2	36.19	1380	29	57	65
			K.VIVN(+.98)GFVC(+71.04)K.N	Y	34.15	1049.56	9	-3.3	525.784	2	34.75	737	29	40	48	Deamidation (NQ); Propionamide	N4:Deamidation (NQ):1000.00;C8:Propionamide:1000.00
			D.PSPLQDFC(+71.04)VADR.A	Y	30.06	1417.67	12	9.6	709.847	2	35.46	68.4	29	25	36	Propionamide	C8:Propionamide:1000.00
			K.FLHDEFSD	Y	19.95	1008.42	8	3.2	505.218	2	34.76	1670	29	212	219
			R.IDFAPGGLNPPHTHPR.A	Y	19.52	1724.87	16	16.2	575.975	3	34.66	495	29	98	113
Glutathione Peroxidase	35	KMZ63257.1	K.VDVN(+.98)GNNTAPLYQFLK.S	Y	71.37	1792.9	16	6.7	897.463	2	26.77	530	141	99	114	Deamidation (NQ)	N4:Deamidation (NQ):26.31
			K.SVHDFTVK.N	Y	45.12	931.476	8	13	466.752	2	24.71	300	141	5	12
			R.FKAEYPIFDK.V	Y	43.61	1256.64	10	-2.4	629.328	2	26.09	151	141	89	98
			K.FLVDKDGNVVDR.Y	Y	42.99	1375.71	12	7.6	688.867	2	25.27	199	141	132	143
			K.GEDVDLSIYK.G	Y	42.8	1137.56	10	10	569.791	2	25.66	203	141	16	25
			R.YAPTTSPM(+15.99)SIEK.D	Y	38.14	1339.63	12	16.4	670.835	2	24.03	1120	141	144	155	Oxidation (M)	M8:Oxidation (M):1000.00
			K.AEYPIFDK.V	Y	21.44	981.481	8	10.9	491.753	2	25.86	65.4	141	91	98
GSH-S-transferase F7	24	KMZ61632.1	K.LYGVAM(+15.99)SPPTQR.A	Y	63.84	1334.67	12	8.1	668.345	2	24.76	128	140	5	16	Oxidation (M)	M6:Oxidation (M):1000.00
			K.NPFGQVPAM(+15.99)EDGDITLFESR.A	Y	61.86	2238.03	20	-1.4	1120.02	2	26.4	413	140	49	68	Oxidation (M)	M9:Oxidation (M):1000.00
			K.EVDFEFVVVDM(+15.99)K.S	Y	61.33	1471.69	12	11.3	736.861	2	26.49	48.2	140	25	36	Oxidation (M)	M11:Oxidation (M):1000.00
			K.SGEHKNELFLAK.N	Y	61.17	1371.71	12	-0.7	686.864	2	25.23	72.7	140	37	48
			K.NPFGQVPAMEDGDITLFESR.A	Y	60.84	2222.03	20	12.2	1112.04	2	26.68	38.5	140	49	68
			H.SFM(+15.99)EQGTPFIFPHDK.K	Y	59.25	1795.82	15	4.1	898.923	2	26.12	28.5	140	77	91	Oxidation (M)	M3:Oxidation (M):1000.00
			K.EVDFEFVVVDMK.S	Y	58.75	1455.7	12	7.8	728.861	2	26.94	25.8	140	25	36
			F.VSHSFM(+15.99)EQGTPFIFPHDK.K	Y	57.37	2118.98	18	8	707.341	3	25.97		140	74	91	Oxidation (M)	M6:Oxidation (M):1000.00
			K.M(+15.99)C(+71.04)GIIPWIEVESTK.F	Y	50.69	1691.83	14	8.4	846.928	2	26.81		140	94	107	Oxidation (M); Propionamide	M1:Oxidation (M):1000.00;C2:Propionamide:1000.00
			K.KIVEARPNVSK.W	Y	49.64	1239.73	11	12.3	620.88	2	23.06	75.9	140	185	195
			F.M(+15.99)EQGTPFIFPHDK.K	Y	49.4	1561.72	13	7.2	781.875	2	25.85	69.6	140	79	91	Oxidation (M)	M1:Oxidation (M):1000.00
			K.IVEARPNVSK.W	Y	49.26	1111.63	10	15.9	556.834	2	22.78	308	140	186	195
			R.AITQFVSHSFM(+15.99)EQGTPF.I	Y	41.08	1941.89	17	13.5	971.967	2	26.46	25.4	140	69	85	Oxidation (M)	M11:Oxidation (M):1000.00
			G.QVPAM(+15.99)EDGDITLFESR.A	Y	40.6	1822.84	16	9.4	912.436	2	26.04	13.7	140	53	68	Oxidation (M)	M5:Oxidation (M):1000.00
			K.IVEARPN(+.98)VSK.W	Y	40.18	1112.62	10	5.7	557.32	2	22.66	275	140	186	195	Deamidation (NQ)	N7:Deamidation (NQ):1000.00
			E.QGTPFIFPHDK.K	Y	39.46	1285.65	11	12.8	643.838	2	25.87		140	81	91
			A.M(+15.99)EDGDITLFESR.A	Y	38.63	1427.62	12	15.7	714.83	2	25.96		140	57	68	Oxidation (M)	M1:Oxidation (M):1000.00
			R.AITQFVSHSFM(+15.99)EQ.G	Y	38.61	1539.7	13	8.2	770.865	2	25.85	11.3	140	69	81	Oxidation (M)	M11:Oxidation (M):1000.00
			R.ALAC(+71.04)LYEK.E	N	33.3	980.5	8	0.7	491.258	2	25.38	226	140	17	24	Propionamide	C4:Propionamide:1000.00
			K.M(+15.99)CGIIPWIEVESTK.F	Y	29.13	1620.79	14	3.2	811.404	2	26.92	19.8	140	94	107	Oxidation (M)	M1:Oxidation (M):1000.00
			K.VLDVYEAK.L	Y	27.25	935.496	8	7.9	468.759	2	25.14		140	145	152
			R.AITQFVSHSF.M	Y	21.71	1135.57	10	12.8	568.798	2	26.18	23.7	140	69	78
			Q.GTPFIFPHDK.K	Y	19.52	1157.59	10	4	579.803	2	25.92	7.46	140	82	91
			K.NELFLAK.N	Y	15.87	833.465	7	5	417.742	2	25.64	101	140	42	48
			K.NPFGQVPAM(+15.99)EDGDITLF.E	Y	15.67	1865.85	17	8	933.94	2	26.96	46.8	140	49	65	Oxidation (M)	M9:Oxidation (M):1000.00
GSH-S-transferase F7, Phi class	81	KMZ61632.1	K.NPFGQVPAM(+15.99)EDGDITLFESR.A	Y	66.63	2238.03	20	6.3	1120.03	2	35.51	571	41	49	68	Oxidation (M)	M9:Oxidation (M):1000.00
			K.NPFGQVPAMEDGDITLFESR.A	Y	66.05	2222.03	20	17.1	1112.04	2	35.84	59.3	41	49	68
			K.EVDFEFVVVDM(+15.99)K.S	Y	65.15	1471.69	12	13.3	736.862	2	35.64	653	41	25	36	Oxidation (M)	M11:Oxidation (M):1000.00
			K.LYGVAM(+15.99)SPPTQR.A	Y	60.58	1334.67	12	14.5	668.35	2	32.84	876	41	5	16	Oxidation (M)	M6:Oxidation (M):1000.00
			K.EVDFEFVVVDMK.S	Y	57.56	1455.7	12	29.2	728.876	2	36.08	135	41	25	36
			K.LYGVAMSPPTQR.A	Y	48.04	1318.67	12	18.9	660.355	2	34.47	168	41	5	16
			K.M(+15.99)C(+71.04)GIIPWIEVESTK.F	Y	41.82	1691.83	14	6.9	846.926	2	35.95	37.4	41	94	107	Oxidation (M); Propionamide	M1:Oxidation (M):1000.00;C2:Propionamide:1000.00
			K.VLDVYEAK.L	Y	30.4	935.496	8	13.1	468.762	2	33.61	1360	41	145	152
			R.ALAC(+71.04)LYEK.E	Y	24.75	980.5	8	7.3	491.261	2	34.06	472	41	17	24	Propionamide	C4:Propionamide:1000.00
			K.FDPPTSK.L	Y	19.06	790.386	7	14.1	396.206	2	30.13	718	41	108	114
			R.AITQFVSH.S	Y	15.56	901.466	8	10.1	451.745	2	33.72	66.5	41	69	76
GSH-S-transferase F9	23	KMZ60880.1	R.AITQFVSHSFM(+15.99)EQGTPFIFPHDK.K	Y	84.63	2679.28	23	10.4	894.11	3	25.7	137	136	69	91	Oxidation (M)	M11:Oxidation (M):1000.00
			R.EVIFKPM(+15.99)FGM(+15.99)GTTDEAVVAQLEQEIC(+71.04)K.V	Y	74.49	3115.49	27	13	1039.52	3	26.03	108	136	118	144	Oxidation (M); Propionamide	M7:Oxidation (M):1000.00;M10:Oxidation (M):1000.00;C26:Propionamide:1000.00
			R.AITQFVSHSFMEQGTPFIFPHDK.K	Y	73.35	2663.28	23	15.9	888.783	3	25.96		136	69	91
			R.EVIFKPMFGM(+15.99)GTTDEAVVAQLEQEIC(+71.04)K.V	Y	70.02	3099.5	27	13.5	1034.19	3	26.3	6.18	136	118	144	Oxidation (M); Propionamide	M10:Oxidation (M):5.08;C26:Propionamide:1000.00
			F.VSHSFM(+15.99)EQGTPFIFPHDK.K	Y	69.15	2118.98	18	18.8	707.348	3	25.21		136	74	91	Oxidation (M)	M6:Oxidation (M):1000.00
			K.LYGVAMSPPTQR.A	Y	66.99	1318.67	12	10.1	660.349	2	24.76	178	136	5	16
			K.EVDFEFVVVDM(+15.99)K.S	Y	64.13	1471.69	12	10.7	736.86	2	25.76	276	136	25	36	Oxidation (M)	M11:Oxidation (M):1000.00
			K.NPFGQVPAMEDGDITLFESR.A	Y	63.02	2222.03	20	9.2	1112.03	2	25.99	39.6	136	49	68
			K.M(+15.99)C(+71.04)GIIPWIEVESTK.F	Y	63	1691.83	14	10.2	846.929	2	26.11	80.4	136	94	107	Oxidation (M); Propionamide	M1:Oxidation (M):1000.00;C2:Propionamide:1000.00
			K.LYGVAM(+15.99)SPPTQR.A	Y	62.15	1334.67	12	14.7	668.35	2	23.19	1300	136	5	16	Oxidation (M)	M6:Oxidation (M):1000.00
			K.EVDFEFVVVDMK.S	Y	60.75	1455.7	12	9.3	728.862	2	26.25	159	136	25	36
			K.NPFGQVPAM(+15.99)EDGDITLFESR.A	Y	58.32	2238.03	20	7.7	1120.03	2	25.72	166	136	49	68	Oxidation (M)	M9:Oxidation (M):1000.00
			K.MC(+71.04)GIIPWIEVESTK.F	Y	56.36	1675.83	14	13.8	838.934	2	26.4	22	136	94	107	Propionamide	C2:Propionamide:1000.00
			R.EVIFKPMFGMGTTDEAVVAQLEQEIC(+71.04)K.V	Y	55.59	3083.5	27	14.6	1028.86	3	26.56		136	118	144	Propionamide	C26:Propionamide:1000.00
			K.KIVEARPNVSK.W	Y	53.19	1239.73	11	12.3	620.88	2	20.75	41.6	136	185	195
			K.SGEHKNELFLAK.N	Y	50.11	1371.71	12	16.7	686.876	2	24.13	9.34	136	37	48
			R.AITQFVSHSFM(+15.99)EQGTPF.I	Y	46.74	1941.89	17	10.9	971.964	2	25.74	38.9	136	69	85	Oxidation (M)	M11:Oxidation (M):1000.00
			K.IVEARPNVSK.W	Y	45.99	1111.63	10	12.9	556.832	2	20.61	170	136	186	195
			N.PFGQVPAM(+15.99)EDGDITLFESR.A	Y	44.92	2123.98	19	9.4	1063.01	2	25.67	11.7	136	50	68	Oxidation (M)	M8:Oxidation (M):1000.00
			K.IVEARPN(+.98)VSK.W	Y	43.4	1112.62	10	4.3	557.319	2	20.34	117	136	186	195	Deamidation (NQ)	N7:Deamidation (NQ):1000.00
			Q.C(+71.04)SYLSGDDFGLADLHHLPAFNLIM(+15.99)K.T	Y	40.02	2863.37	25	11	955.473	3	26.27	25.7	136	156	180	Propionamide; Oxidation (M)	C1:Propionamide:1000.00;M24:Oxidation (M):1000.00
			R.ALAC(+71.04)LYEK.E	N	36.76	980.5	8	8.3	491.261	2	24.52	221	136	17	24	Propionamide	C4:Propionamide:1000.00
			K.VLDVYEAK.L	Y	30.85	935.496	8	5.1	468.758	2	23.85	523	136	145	152
			Y.GVAM(+15.99)SPPTQR.A	Y	24.19	1058.52	10	20.7	530.277	2	19.21	3.88	136	7	16	Oxidation (M)	M4:Oxidation (M):1000.00
			R.AITQFVSHSFMEQGTPF.I	Y	21.77	1925.9	17	14.4	963.97	2	26.07	13.9	136	69	85
			Q.C(+71.04)SYLSGDDFGLADLHHLPAFNLIMK.T	Y	20.06	2847.37	25	19.1	950.149	3	26.55		136	156	180	Propionamide	C1:Propionamide:1000.00
			K.FDPPTSK.L	Y	19.07	790.386	7	15.6	396.207	2	20.92	994	136	108	114
			R.AITQFVSH.S	Y	16.15	901.466	8	13.9	451.746	2	24.04	60.5	136	69	76
Lactoylglutathione lyase	79	KMZ64007.1	K.TTVLELTYNYGVTEYSK.G	Y	80.44	1979.97	17	6.8	991	2	26.11	63.6	129	204	220
			K.YDIGSGFGHFAIATEDVNK.L	Y	73.08	2039.96	19	19.4	681.007	3	25.94		129	88	106
			K.TVIAFVQDPDGYIFEIIQR.E	Y	70.64	2223.16	19	1.8	742.061	3	27.11		129	130	148
			K.GNAYGQVAISTDDVYK.S	Y	65.56	1699.81	16	6.4	850.915	2	25.07	71.7	129	221	236
			R.EPTPEPLC(+71.04)QVM(+15.99)LR.V	Y	57.5	1598.78	13	6.7	800.403	2	25.47	44.2	129	149	161	Propionamide; Oxidation (M)	C8:Propionamide:1000.00;M11:Oxidation (M):1000.00
			R.QPGPIPGINTK.I	N	52.33	1120.62	11	6.1	561.323	2	24.97	39.9	129	255	265
			K.VVLVDTADFLK.E	Y	49.02	1218.69	11	6.3	610.354	2	26.3	228	129	277	287
			K.FYTEC(+71.04)FGM(+15.99)K.L	N	42.72	1211.5	9	4.8	606.76	2	25.08	18.4	129	41	49	Propionamide; Oxidation (M)	C5:Propionamide:1000.00;M8:Oxidation (M):1000.00
			K.ITAFLDPDGWK.V	Y	42.58	1261.63	11	12.8	631.832	2	26.43	30.9	129	266	276
			F.VQDPDGYIFEIIQR.E	Y	39.62	1691.85	14	10.2	846.942	2	26.62		129	135	148
			K.IVVEELGGK.I	Y	33.31	942.539	9	11.1	472.282	2	24.81	181	129	243	251
			K.FYTEC(+71.04)FGMK.L	N	31.62	1195.5	9	13.5	598.767	2	25.54		129	41	49	Propionamide	C5:Propionamide:1000.00
			R.LLHAVYR.V	Y	20.33	870.508	7	11.3	436.266	2	24.01		129	25	31
Lipoxygenase (13-LOX)	27	KMZ68413.1	R.IVFVNKPYLPANTPGGIK.D	N	65.8	1927.09	18	0.1	964.554	2	25.34	35.9	109	238	255
			K.VM(+15.99)AVQDSLSTHAPDEDYLGK.V	N	64.88	2191.01	20	7.1	731.349	3	24.57	63.2	109	846	865	Oxidation (M)	M2:Oxidation (M):1000.00
			K.LVIEDYPYAADGLLIWSAIK.E	N	64.16	2249.2	20	1.9	1125.61	2	27.5	7.93	109	702	721
			K.LDPAVYGPAESAITK.E	N	58.79	1530.79	15	0	766.404	2	24.99	109	109	468	482
			R.GM(+15.99)AVEDDSM(+15.99)PC(+71.04)GIK.L	Y	57.47	1554.64	14	5.7	778.33	2	20.88	19.7	109	688	701	Oxidation (M); Propionamide	M2:Oxidation (M):1000.00;M9:Oxidation (M):1000.00;C11:Propionamide:1000.00
			K.VDESHSSWIDDDK.I	N	56.68	1531.64	13	3.4	766.831	2	23.43	3.19	109	866	878
			R.GMAVEDDSM(+15.99)PC(+71.04)GIK.L	Y	56.11	1538.64	14	-0.2	770.328	2	22.8	7.64	109	688	701	Oxidation (M); Propionamide	M9:Oxidation (M):170.44;C11:Propionamide:1000.00
			K.VMAVQDSLSTHAPDEDYLGK.V	N	44.34	2175.02	20	-0.2	1088.51	2	24.92	6.33	109	846	865
			R.N(+.98)GAGILPYELLM(+15.99)PSSGPGVTGR.G	Y	41.7	2202.1	22	12.2	1102.07	2	26.15	21.2	109	910	931	Deamidation (NQ); Oxidation (M)	N1:Deamidation (NQ):1000.00;M12:Oxidation (M):1000.00
			K.GVLLQLVSEDIDPDTGK.G	Y	40.47	1797.94	17	-1.9	899.973	2	26.61	175	109	135	151
			K.YTM(+15.99)EINALAR.Q	N	39.26	1196.59	10	4	599.303	2	24.22		109	632	641	Oxidation (M)	M3:Oxidation (M):1000.00
			R.QTLAGINPSSIER.L	Y	37.79	1384.73	13	7.1	693.378	2	24.86	29.4	109	446	458
			K.LVEIEEIIK.A	Y	24.24	1084.64	9	0	543.326	2	25.85	73.8	109	890	898
			R.DEAFEEVK.D	N	24.17	965.434	8	-5.1	483.722	2	22.59		109	339	346
			R.Q(+.98)TLAGINPSSIER.L	Y	23.31	1385.71	13	2	693.866	2	25.02	46.1	109	446	458	Deamidation (NQ)	Q1:Deamidation (NQ):53.33
			R.VESPETIYVPR.D	Y	21.83	1288.67	11	-31.8	645.32	2	24.71		109	328	338
			R.QLSC(+71.04)M(+15.99)HPVFK.L	N	21.19	1275.61	10	1.5	638.813	2	23.55	12.5	109	615	624	Propionamide; Oxidation (M)	C4:Propionamide:1000.00;M5:Oxidation (M):1000.00
			K.LLHPHM(+15.99)K.Y	N	21.16	890.48	7	-5.2	446.245	2	19.49	17.3	109	625	631	Oxidation (M)	M6:Oxidation (M):1000.00
			K.LLHPHMK.Y	N	18.15	874.485	7	-44.4	438.23	2	22.2		109	625	631
MDHA reductase	76	KMZ72399.1	K.GTVASAFDSDANGDVNAVR.L	Y	83.13	1864.86	19	0	933.435	2	24.82	20.6	124	225	243
			K.GTVASAFDSDAN(+.98)GDVNAVR.L	Y	76.34	1865.84	19	-3.5	933.924	2	24.73	71.4	124	225	243	Deamidation (NQ)	N12:Deamidation (NQ):49.79
			K.TSVADVYAVGDVATFPLK.M	N	72.37	1851.96	18	-6	926.983	2	26.05	152	124	287	304
			R.VEHVGHAR.K	N	66.08	903.467	8	-0.6	452.741	2	18.99	11.9	124	312	319
			R.EIDDADKLVAAIQSK.K	N	60.32	1614.85	15	-3.9	808.427	2	25.36	116	124	147	161
			K.AC(+71.04)EEGGSIEAYDYLPFFYSR.A	Y	60.02	2387.04	20	0	1194.53	2	26.55	10.4	124	331	350	Propionamide	C2:Propionamide:1000.00
			K.EAVAPYERPALSK.G	Y	56.92	1429.76	13	0.2	715.886	2	23.91	388	124	40	52
			R.QLPSWYPENGIELILSTEIVK.A	Y	54.75	2428.29	21	0.1	810.437	3	27.29		124	77	97
			K.YIVLGGGVSAGYAAR.E	N	54.33	1452.77	15	-7.2	727.388	2	25.38	49.8	124	8	22
			R.QLPSWYPEN(+.98)GIELILSTEIVK.A	Y	50.56	2429.27	21	0.7	810.765	3	27.04		124	77	97	Deamidation (NQ)	N9:Deamidation (NQ):13.99
			R.RVEHVGHAR.K	N	50.41	1059.57	9	0.2	530.792	2	19.29	36.6	124	311	319
			R.LFTSEIASFYEGYYANK.G	N	48.13	2001.94	17	3.5	1001.98	2	26.33	8.62	124	202	218
			R.VLDADIVVVGVGGR.P	N	46.83	1367.78	14	-1.7	684.895	2	25.72	196	124	249	262
			K.YDTLIIATGSTVIR.L	N	43.49	1521.84	14	-0.9	761.927	2	25.83	148	124	115	128
			K.GYLFPQGPAR.L	N	43.02	1104.57	10	5.6	553.296	2	25.29	131	124	53	62
			K.TQPSVADIEQLRK.D	Y	41.96	1483.8	13	5.2	742.911	2	24.79	14.8	124	413	425
			K.TLTSASGETFK.Y	N	40.59	1140.57	11	5.2	571.293	2	23.43	418	124	104	114
			K.DGLTFAC(+71.04)K.I	N	38.63	924.438	8	6.5	463.229	2	24.76	20.5	124	426	433	Propionamide	C7:Propionamide:1000.00
			K.TQPSVADIEQLR.K	Y	31.44	1355.7	12	-6	678.856	2	25.11	32.5	124	413	424
			K.FGTYWIK.D	N	29.13	913.47	7	-3.6	457.74	2	25.75		124	381	387
			K.LVAAIQSK.K	N	23.66	828.507	8	-4.1	415.259	2	22.75	553	124	154	161
			K.EAVAPYER.P	Y	21.81	933.456	8	-0.8	467.735	2	22.07	72.6	124	40	47
			K.TDGFFK.T	N	21.43	713.338	6	-1.4	357.676	2	24.86		124	281	286
			K.M(+15.99)YGELR.R	N	18.77	783.359	6	-3.2	392.685	2	22.28	98.3	124	305	310	Oxidation (M)	M1:Oxidation (M):1000.00
MDHA reductase	5	KMZ72399.1	K.GTVASAFDSDANGDVNAVR.L	Y	88.49	1864.86	19	-3.6	933.432	2	24.71	80.4	123	225	243
			K.GTVASAFDSDAN(+.98)GDVNAVR.L	Y	82.01	1865.84	19	4	933.931	2	24.7	345	123	225	243	Deamidation (NQ)	N12:Deamidation (NQ):61.69
			K.TLTSASGETFKYDTLIIATGSTVIR.L	N	80.36	2644.4	25	3.4	882.476	3	26.12	11.4	123	104	128
			K.TSVADVYAVGDVATFPLK.M	N	77.02	1851.96	18	-1.5	926.987	2	25.99	40.9	123	287	304
			R.VLDADIVVVGVGGRPLTTLFK.G	N	74.95	2168.26	21	-2.8	1085.13	2	26.41	20.8	123	249	269
			R.QLPSWYPEN(+.98)GIELILSTEIVK.A	Y	74.33	2429.27	21	7.1	810.771	3	27.19	20.9	123	77	97	Deamidation (NQ)	N9:Deamidation (NQ):42.57
			R.EIDDADKLVAAIQSK.K	N	68	1614.85	15	-2.4	808.429	2	25.28	89.9	123	147	161
			R.LPGFHVC(+71.04)VGGGGER.Q	N	67.53	1454.71	14	15.2	728.373	2	25.12	15	123	63	76	Propionamide	C7:Propionamide:1000.00
			K.YIVLGGGVSAGYAAR.E	N	66.9	1452.77	15	-2.5	727.392	2	25.32	54.9	123	8	22
			R.QLPSWYPENGIELILSTEIVK.A	Y	64.49	2428.29	21	-1.2	810.436	3	27.21	6.3	123	77	97
			K.EAVAPYERPALSK.G	Y	62.57	1429.76	13	1	715.886	2	23.68	311	123	40	52
			R.AFDLSWQFYGDNVGDTVLFGNNDPSSEKPK.F	Y	60.72	3346.54	30	9.3	1116.53	3	26.31	42	123	351	380
			R.LFTSEIASFYEGYYANK.G	N	59.93	2001.94	17	-1	1001.97	2	26.27	181	123	202	218
			K.AC(+71.04)EEGGSIEAYDYLPFFYSR.A	Y	58.37	2387.04	20	-3.4	1194.52	2	26.46	60.6	123	331	350	Propionamide	C2:Propionamide:1000.00
			K.TQPSVADIEQLR.K	Y	52.14	1355.7	12	-5.2	678.856	2	25.04	123	123	413	424
			R.RVEHVGHAR.K	N	51.84	1059.57	9	13.7	530.799	2	19.17	11.5	123	311	319
			R.VLDADIVVVGVGGR.P	N	50.1	1367.78	14	3	684.898	2	25.65	104	123	249	262
			K.YDTLIIATGSTVIR.L	N	49.23	1521.84	14	-1.1	761.927	2	25.77	382	123	115	128
			K.GYLFPQGPAR.L	N	47.69	1104.57	10	0.5	553.293	2	25.21	194	123	53	62
			K.TQPSVADIEQLRK.D	Y	43.35	1483.8	13	3.8	742.91	2	24.68	83.9	123	413	425
			K.DGLTFAC(+71.04)K.I	N	42.15	924.438	8	-5.4	463.224	2	24.55	24.4	123	426	433	Propionamide	C7:Propionamide:1000.00
			K.TLTSASGETFK.Y	N	40.87	1140.57	11	3.5	571.292	2	23.35	19.1	123	104	114
			K.LGELAIISK.E	Y	37.61	942.575	9	1.1	472.295	2	25.39	75.1	123	31	39
			A.KTQPSVADIEQLR.K	Y	36.52	1483.8	13	-4.4	742.904	2	24.87	87.3	123	412	424
			K.FGTYWIK.D	N	32.43	913.47	7	5.7	457.745	2	25.67	35.1	123	381	387
			K.LVAAIQSK.K	N	28.02	828.507	8	-1.7	415.26	2	22.56		123	154	161
			Y.AVGDVATFPLK.M	N	27.85	1116.62	11	-3	559.315	2	25.43		123	294	304
			K.AC(+71.04)EEGGSIEAYDYLPF.F	Y	25.51	1833.78	16	-0.8	917.895	2	26.52	11.5	123	331	346	Propionamide	C2:Propionamide:1000.00
			L.IIATGSTVIR.L	N	22.13	1029.62	10	3.5	515.818	2	24.26	17.3	123	119	128
			K.EAVAPYER.P	Y	20.68	933.456	8	5.2	467.738	2	21.74	55.8	123	40	47
			K.TDGFFK.T	N	19.99	713.338	6	-7.5	357.674	2	24.75	22.5	123	281	286
			K.MYGELR.R	N	16.97	767.364	6	0.8	384.689	2	23.3	19.5	123	305	310
			K.M(+15.99)YGELR.R	N	15.85	783.359	6	4.7	392.688	2	21.98	40.6	123	305	310	Oxidation (M)	M1:Oxidation (M):1000.00
Peroxidase	65	KMZ56929.1	K.SN(+.98)GLDETDMVALSGAHTIGK.S	Y	60.23	2015.95	20	15.2	673	3	33.91		74	190	209	Deamidation (NQ)	N2:Deamidation (NQ):1000.00
			R.SDIPIPDSDVDELIAIFK.S	Y	52.03	1986.02	18	3.4	994.02	2	36.33	26.8	74	172	189
			K.M(+15.99)GDIHDLTGSAGEIR.K	Y	51.18	1586.74	15	11.9	794.385	2	31.97	19.6	74	314	328	Oxidation (M)	M1:Oxidation (M):1000.00
			K.GSMFGFEIIDDIK.A	Y	50.1	1470.71	13	9	736.367	2	35.67	23.2	74	108	120
			K.GSM(+15.99)FGFEIIDDIK.A	Y	49.03	1486.7	13	6.2	744.362	2	35.18	25.7	74	108	120	Oxidation (M)	M3:Oxidation (M):1000.00
			K.FDNNYFK.L	Y	28.8	946.418	7	5.5	474.219	2	32.87	34.8	74	260	266
			K.LVLDYAK.D	Y	18.7	820.469	7	8.5	411.245	2	33.06	77	74	292	298
			R.KAAALIR.L	Y	16.41	741.486	7	12.5	371.755	2	29.33	12.6	74	68	74
Peroxidase	63	KMZ56929.1	K.IEEAC(+71.04)PGVFSC(+71.04)ADIVAVAAR.D	Y	72.87	2162.05	20	7.7	1082.04	2	34.8	8.49	102	123	142	Propionamide	C5:Propionamide:1000.00;C11:Propionamide:1000.00
			K.SN(+.98)GLDETDM(+15.99)VALSGAHTIGK.S	Y	68.9	2031.94	20	24.9	678.338	3	33.19	27.1	102	190	209	Deamidation (NQ); Oxidation (M)	N2:Deamidation (NQ):1000.00;M9:Oxidation (M):1000.00
			K.M(+15.99)GDIHDLTGSAGEIR.K	Y	65.39	1586.74	15	21.7	794.392	2	32.18	31.4	102	314	328	Oxidation (M)	M1:Oxidation (M):1000.00
			K.SNGLDETDM(+15.99)VALSGAHTIGK.S	Y	64.93	2030.96	20	9	677.999	3	33.12	14.3	102	190	209	Oxidation (M)	M9:Oxidation (M):1000.00
			K.GSM(+15.99)FGFEIIDDIK.A	Y	62.85	1486.7	13	0.8	744.359	2	35.24	125	102	108	120	Oxidation (M)	M3:Oxidation (M):1000.00
			K.MGDIHDLTGSAGEIR.K	Y	56.75	1570.74	15	5.1	786.382	2	33.27	4.06	102	314	328
			K.GSMFGFEIIDDIK.A	Y	54.26	1470.71	13	13.2	736.37	2	35.71	7.24	102	108	120
			S.N(+.98)GLDETDM(+15.99)VALSGAHTIGK.S	Y	48.31	1944.91	19	15.5	649.321	3	33.36	21.6	102	191	209	Deamidation (NQ); Oxidation (M)	N1:Deamidation (NQ):1000.00;M8:Oxidation (M):1000.00
			K.SN(+.98)GLDETDMVALSGAHTIGK.S	Y	46.47	2015.95	20	18.2	673.002	3	33.97	17.6	102	190	209	Deamidation (NQ)	N2:Deamidation (NQ):1000.00
			R.SDIPIPDSDVDELIAIFK.S	Y	45.36	1986.02	18	-1.6	994.015	2	36.31	59.7	102	172	189
			K.TDKLVLDYAK.D	Y	35.99	1164.64	10	8.7	583.332	2	33.14	9.28	102	289	298
			K.FDNNYFK.L	Y	33.86	946.418	7	19.4	474.226	2	32.99	52.9	102	260	266
			K.LVLDYAK.D	Y	19.44	820.469	7	25.6	411.252	2	33.18	44.6	102	292	298
			R.KAAALIR.L	Y	15.48	741.486	7	29.5	371.761	2	29.44	29.6	102	68	74
Peroxidase	19	KMZ69590.1	K.DM(+15.99)VVLSGGHTIGLAR.C	Y	58.82	1540.8	15	1.3	771.41	2	33.31	8.61	96	181	195	Oxidation (M)	M2:Oxidation (M):1000.00
			K.SM(+15.99)INM(+15.99)GN(+.98)IKPSSGTPLEVR.K	Y	49.1	2063	19	-18.8	1032.49	2	33.21	3.25	96	289	307	Oxidation (M); Deamidation (NQ)	M2:Oxidation (M):1000.00;M5:Oxidation (M):1000.00;N7:Deamidation (NQ):38.16
			R.GFDFVDDIK.A	Y	41.23	1054.5	9	19	528.266	2	34.61	3.87	96	96	104
			R.DLANANLPPPTLDLDGLTK.A	Y	34.52	1977.04	19	1.6	989.53	2	34.78	8.66	96	152	170
			R.N(+.98)GAFILR.L	Y	19.1	790.434	7	17.4	396.231	2	34.15		96	52	58	Deamidation (NQ)	N1:Deamidation (NQ):1000.00
Superoxide dismutase [Cu-Zn]	92	KMZ60238.1	R.AVVVHADPDDLGK.G	Y	79.95	1334.68	13	21.3	668.363	2	33.19	565	21	116	128
			R.HAGDLGNVTAK.E	N	69.6	1081.55	11	5.4	541.786	2	30.73	385	21	80	90
			K.GGHELSLSTGNAGGR.V	N	65.33	1411.68	15	14.3	706.857	2	32.62	379	21	129	143
			K.GGHELSLSTGN(+.98)AGGR.V	N	52.26	1412.66	15	17.1	707.352	2	32.8		21	129	143	Deamidation (NQ)	N11:Deamidation (NQ):1000.00
			K.AVAVLTGSHGVK.G	Y	45.52	1137.65	12	11	569.839	2	32.92	259	21	4	15
ATP-Zn metalloprotease FtsH 4	78	KMZ70870.1	R.AAEEVIFGEPEVTTGAGGDLQQITGLAK.Q	N	89.15	2800.41	28	1.7	934.48	3	25.51	147	114	552	579
			R.TPGFSGADLANLLNESAILAGR.R	N	82.84	2186.13	22	-6.2	1094.07	2	26.58		114	432	453
			R.AAEEVIFGEPEVTTGAGGDLQQ(+.98)ITGLAK.Q	N	80.29	2801.4	28	-1.4	934.805	3	25.63	126	114	552	579	Deamidation (NQ)	Q22:Deamidation (NQ):11.06
			K.LSDGAYEIALSHIR.N	Y	76.67	1543.8	14	-3.1	772.905	2	25.1	21.9	114	630	643
			K.AKENAPC(+71.04)IVFVDEIDAVGR.Q	N	74.33	2116.06	19	-10.6	706.354	3	25.58	96.2	114	319	337	Propionamide	C7:Propionamide:1000.00
			R.SSGGLGGPGGPGFPFAQSK.A	Y	73.27	1703.83	19	-4.9	852.916	2	24.95	169	114	199	217
			K.SLVAYHEVGHAIC(+71.04)GTLTPGHDAVQK.V	N	72.93	2673.33	25	-1.1	892.117	3	24.6	41.2	114	487	511	Propionamide	C13:Propionamide:1000.00
			K.VDLYEN(+.98)GTIAIVESISPELGNR.I	Y	67.63	2389.2	22	-7.1	1195.6	2	25.91	33.7	114	115	136	Deamidation (NQ)	N6:Deamidation (NQ):98.97
			K.VDLYENGTIAIVESISPELGNR.I	Y	65.47	2388.22	22	-3.4	797.077	3	26.04		114	115	136
			K.FQM(+15.99)EPNTGVTFDDVAGVDEAK.Q	Y	62.85	2285.02	21	-1.6	1143.51	2	24.68	115	114	220	240	Oxidation (M)	M3:Oxidation (M):1000.00
			R.ADILDNALLRPGR.F	N	59.64	1422.79	13	-0.1	712.404	2	25.11	326	114	379	391
			K.ENAPC(+71.04)IVFVDEIDAVGR.Q	N	56.14	1916.93	17	-7.5	959.465	2	25.86	239	114	321	337	Propionamide	C5:Propionamide:1000.00
			K.AIAGEAGVPFFSISGSEFVEM(+15.99)FVGVGASR.V	N	55.05	2933.43	29	-10	978.807	3	26.87	9.69	114	283	311	Oxidation (M)	M21:Oxidation (M):1000.00
			P.GFSGADLANLLNESAILAGR.R	N	51.93	1988.03	20	-5.2	995.018	2	26.38	13.6	114	434	453
			R.QVSVDVPDVR.G	N	48.63	1112.58	10	-9.2	557.293	2	23.99	208	114	395	404
			R.GTGIGGGNDER.E	N	48.32	1031.46	11	-1.2	516.738	2	17.54	45.9	114	340	350
			K.GLTWFIPSDDPTLISK.K	N	47.54	1788.93	16	-8.9	895.464	2	26.29	280	114	522	537
			R.VQLPGLSQELLQK.F	Y	43.47	1451.83	13	-5.1	726.921	2	25.32	200	114	142	154
			R.FTAVGASIPK.G	N	43.44	989.555	10	-10.4	495.779	2	23.9	321	114	256	265
			K.QDFMEVVEFLK.K	N	39.84	1383.67	11	-10.9	692.837	2	26.33	29.9	114	241	251
			K.QDFM(+15.99)EVVEFLK.K	N	38.84	1399.67	11	4.2	700.845	2	25.76	117	114	241	251	Oxidation (M)	M4:Oxidation (M):1000.00
			N.TGVTFDDVAGVDEAK.Q	N	38.22	1522.72	15	0.5	762.365	2	24.52	18.1	114	226	240
			R.ADILDN(+.98)ALLRPGR.F	N	38.12	1423.78	13	-11.8	712.888	2	24.99		114	379	391	Deamidation (NQ)	N6:Deamidation (NQ):1000.00
			K.GVLLIGPPGTGK.T	N	36.58	1107.67	12	-6.9	554.836	2	25.05	293	114	266	277
			K.ETLTGDEFR.A	N	35.95	1066.49	9	-6.8	534.25	2	23.25	476	114	660	668
			N.LLNESAILAGR.R	N	35.26	1155.66	11	-4.7	578.835	2	24.82		114	443	453
			R.FLEYLDKDR.V	Y	34.78	1197.6	9	-12.7	599.801	2	24.5	38	114	103	111
			K.FQM(+15.99)EPNTGVTFDDVAGVDEAKQDFM(+15.99)EVVEFLK.K	Y	33.61	3666.67	32	-5.6	1223.23	3	26.67	10.5	114	220	251	Oxidation (M)	M3:Oxidation (M):1000.00;M25:Oxidation (M):1000.00
			C.IVFVDEIDAVGR.Q	N	31.59	1331.71	12	-6.7	666.857	2	25.45	52.2	114	326	337
			K.SLVAYHEVGH.A	N	29.9	1110.55	10	-11.5	556.274	2	22.52		114	487	496
			R.ADILDNALLR.P	N	28.62	1112.62	10	-14	557.309	2	25.41	53.8	114	379	388
			K.IVDVLVEK.E	N	25.39	913.548	8	-8.1	457.778	2	24.66	160	114	652	659
			R.VQ(+.98)LPGLSQELLQK.F	Y	25.27	1452.82	13	-5.7	727.413	2	25.42	147	114	142	154	Deamidation (NQ)	Q2:Deamidation (NQ):0.00
			R.IVGGLGGR.A	N	25.24	727.434	8	-3.2	364.723	2	21.3	255	114	544	551
			K.EIDDSIDR.I	N	23.22	961.435	8	-11	481.72	2	20.47	307	114	463	470
			R.FLEYLDK.D	Y	17.32	926.475	7	7.8	464.248	2	24.79		114	103	109
			K.FQM(+15.99)EPNTGVTFDDVAGVDEAKQDFMEVVEFLK.K	Y	17.08	3650.68	32	12.3	1217.92	3	27	3.87	114	220	251	Oxidation (M)	M3:Oxidation (M):18.74
			K.TLLAK.A	N	15.71	544.358	5	-14.5	545.358	1	21.14	253	114	278	282
Chaperone protein ClpB 1	26	KMZ64529.1	R.M(+15.99)VGESTEAVGAGVGGGSSGNK.M	N	93.77	1865.84	21	1.6	933.93	2	19.81		108	229	249	Oxidation (M)	M1:Oxidation (M):1000.00
			R.MVGESTEAVGAGVGGGSSGNK.M	N	88.87	1849.85	21	8.1	925.938	2	20.98	33	108	229	249
			R.FQPVKVPEPTVEETIQILGGLR.E	N	85.36	2449.36	22	5.4	817.464	3	26.57	32.3	108	424	445
			K.KVITLDM(+15.99)GLLVAGTK.Y	N	84.66	1573.91	15	-2.4	787.961	2	25.25	13.1	108	328	342	Oxidation (M)	M7:Oxidation (M):1000.00
			R.LGHNFVGTEQILLGLIGEGTGIAAK.V	N	77.73	2507.37	25	3.6	836.802	3	27.17		108	111	135
			K.VPEPTVEETIQILGGLR.E	N	76.08	1850.01	17	1.2	926.016	2	26.65	44.7	108	429	445
			K.LIGSPPGYVGYTEGGQLTEAVR.R	N	73.99	2263.15	22	3.7	1132.59	2	25.04	196	108	682	703
			K.AHPDVFNM(+15.99)MLQILEDGR.L	N	71.32	2000.94	17	11.9	1001.49	2	26.89	5.94	108	718	734	Oxidation (M)	M8:Oxidation (M):27.96
			R.IGFDLDYDEKDSSYNR.I	N	70.33	1935.85	16	4	968.935	2	24.97	4.95	108	768	783
			K.SLAAYYFGSEEAMIR.L	N	68.77	1706.8	15	9.6	854.414	2	25.81	12.1	108	653	667
			R.GSGFVAVEIPFTPR.A	N	66.64	1475.78	14	5.8	738.9	2	25.83	137	108	158	171
			K.VITLDM(+15.99)GLLVAGTK.Y	N	65.47	1445.82	14	5	723.919	2	25.53	49.9	108	329	342	Oxidation (M)	M6:Oxidation (M):1000.00
			K.MPTLEEYGTNLTK.S	N	65.24	1495.72	13	10.2	748.876	2	24.91	31.3	108	250	262
			R.GELQC(+71.04)IGATTLDEYR.K	N	64.96	1738.82	15	8.4	870.424	2	24.88	11.3	108	397	411	Propionamide	C5:Propionamide:1000.00
			R.VLESLGADPN(+.98)NIR.T	Y	62.45	1397.71	13	7.9	699.87	2	23.98	38	108	211	223	Deamidation (NQ)	N10:Deamidation (NQ):11.06
			K.NTLLIM(+15.99)TSNVGSSVIEK.G	N	61.81	1820.96	17	8.9	911.493	2	24.92	209	108	747	763	Oxidation (M)	M6:Oxidation (M):1000.00
			K.AHPDVFNM(+15.99)M(+15.99)LQILEDGR.L	N	60.27	2016.94	17	6.4	1009.48	2	25.42	13.4	108	718	734	Oxidation (M)	M8:Oxidation (M):1000.00;M9:Oxidation (M):1000.00
			K.AESEAGDTGPVVSESDIQHIVSSWTGIPVEK.V	N	59.99	3223.55	31	6.2	1075.53	3	26.32	11.6	108	556	586
			K.NTLLIMTSNVGSSVIEK.G	N	59.15	1804.96	17	7.6	903.494	2	25.55	60.4	108	747	763
			R.TKNNPC(+71.04)LIGEPGVGK.T	N	57.64	1596.83	15	4.3	799.425	2	23.05	7.37	108	290	304	Propionamide	C6:Propionamide:1000.00
			R.VVDEGYNPSYGAR.P	N	57.53	1425.65	13	2.2	713.835	2	21.2	257	108	850	862
			K.NNPC(+71.04)LIGEPGVGK.T	N	56.18	1367.69	13	6.3	684.855	2	23.52	84	108	292	304	Propionamide	C4:Propionamide:1000.00
			R.GELQC(+71.04)IGATTLDEYRK.H	N	55.26	1866.91	16	6.5	934.471	2	24.68	34	108	397	412	Propionamide	C5:Propionamide:1000.00
			R.LQHAQLPEEAR.E	N	55.04	1290.67	11	5	646.345	2	21.28	114	108	494	504
			K.SAEEGKLDPVVGR.L	Y	54	1355.7	13	4.5	678.862	2	22.18	16.5	108	263	275
			K.RVLELSLEEAR.Q	N	53.36	1313.73	11	2.5	657.874	2	24.86	24	108	174	184
			K.VITLDMGLLVAGTK.Y	N	53.15	1429.82	14	4.7	715.921	2	26.27		108	329	342
			R.IGFDLDYDEK.D	N	52.17	1213.55	10	3.6	607.785	2	25.15	92.9	108	768	777
			R.VLESLGADPNNIR.T	Y	50.89	1396.73	13	7.6	699.378	2	24.12	60.7	108	211	223
			K.M(+15.99)PTLEEYGTNLTK.S	N	50.59	1511.72	13	7.7	756.872	2	24.35	25.6	108	250	262	Oxidation (M)	M1:Oxidation (M):1000.00
			K.TAIAEGLAQR.I	N	50.38	1028.56	10	3.8	515.29	2	22.4	86.9	108	305	314
			R.IANGDVPETIEGK.K	N	49.72	1341.68	13	9.8	671.853	2	22.43	14.6	108	315	327
			R.IAN(+.98)GDVPETIEGK.K	N	49.44	1342.66	13	5.7	672.342	2	22.61	94.8	108	315	327	Deamidation (NQ)	N3:Deamidation (NQ):1000.00
			K.SLAAYYFGSEEAM(+15.99)IR.L	N	48.59	1722.79	15	10.5	862.413	2	25.41	51	108	653	667	Oxidation (M)	M13:Oxidation (M):1000.00
			R.RPYTVVLFDEIEK.A	N	47.22	1607.86	13	3.9	804.938	2	25.74	40.2	108	705	717
			R.LQHAQ(+.98)LPEEAR.E	N	46.85	1291.65	11	15.8	646.843	2	21.58	6.6	108	494	504	Deamidation (NQ)	Q5:Deamidation (NQ):55.98
			R.YTDDALIAAAK.L	N	46.38	1150.59	11	-3	576.299	2	24.23	20.3	108	456	466
			K.LSYQYISDR.F	N	46.3	1143.56	9	9.3	572.791	2	23.76	175	108	467	475
			K.VIMLAQEEAR.R	N	45.7	1158.61	10	0.6	580.311	2	24.16	120	108	100	109
			R.QLGHNYIGSEHLLLGLLR.E	N	43.92	2032.12	18	7.2	678.386	3	26.36		108	185	202
			K.EGDSAIVDVDADGNVTVLN(+.98)GESGVPEAALPL	N	39.96	3023.45	31	10	1008.83	3	25.96	9.03	108	887	917	Deamidation (NQ)	N19:Deamidation (NQ):3.92
			K.M(+15.99)EETLHTR.V	N	39.49	1031.47	8	16.9	516.751	2	17.34	6.52	108	598	605	Oxidation (M)	M1:Oxidation (M):1000.00
			K.VIM(+15.99)LAQEEAR.R	N	39.46	1174.6	10	0.3	588.308	2	22.74	136	108	100	109	Oxidation (M)	M3:Oxidation (M):1000.00
			R.VLELSLEEAR.Q	N	39.23	1157.63	10	3.9	579.824	2	25.02	173	108	175	184
			K.TKDIDLQVTER.F	N	38.74	1316.69	11	0.7	659.355	2	22.92	20.2	108	835	845
			R.LDM(+15.99)SEFM(+15.99)ER.H	N	38.59	1188.48	9	4.2	595.249	2	21.26	96.3	108	668	676	Oxidation (M)	M3:Oxidation (M):1000.00;M7:Oxidation (M):1000.00
			K.HIEKDPALER.R	N	38.48	1206.64	10	4.4	604.328	2	19.85	9.92	108	413	422
			K.VSSDESDKLLK.M	N	37.54	1219.63	11	4.4	610.825	2	21.29	19.9	108	587	597
			K.AIDLIDEAGSR.V	N	37.33	1158.59	11	8	580.306	2	24.57	45.2	108	481	491
			R.LDEM(+15.99)IVFR.Q	N	36.71	1037.52	8	4.9	519.771	2	24.78	96	108	804	811	Oxidation (M)	M4:Oxidation (M):1000.00
			R.LDEMIVFR.Q	N	36.15	1021.53	8	37.4	511.79	2	25.51	13.1	108	804	811
			R.LDMSEFMER.H	N	36.09	1156.49	9	4.4	579.255	2	25.24	40.2	108	668	676
			K.AQISALIDK.G	N	35.86	957.549	9	7.2	479.786	2	24.38	35.2	108	541	549
			K.MEETLHTR.V	N	35.03	1015.48	8	2.7	508.747	2	18.88	6.79	108	598	605
			R.VIGQDEAVK.A	N	33.64	957.513	9	8.4	479.768	2	19.01	76.1	108	606	614
			R.LLEDSLAER.M	N	33.52	1044.55	9	4.2	523.282	2	23.68	132	108	871	879
			K.VIM(+15.99)LAQEEARR.L	N	30.86	1330.7	11	-2.2	666.357	2	22.48	13.4	108	100	110	Oxidation (M)	M3:Oxidation (M):1000.00
			K.YRGEFEER.L	N	29.48	1084.49	8	15.4	543.263	2	20.5		108	343	350
			K.SLVTEELK.Q	N	28.68	917.507	8	5.6	459.763	2	24.23	174	108	786	793
			K.DIDLQVTER.F	N	27.06	1087.55	9	3.2	544.784	2	24.06	57.5	108	837	845
			K.QYFRPEFLNR.L	N	26.93	1368.69	10	5.1	685.358	2	24.96	31.4	108	794	803
			R.RIGFDLDYDEK.D	N	25.01	1369.65	11	7.7	685.838	2	24.94	18.6	108	767	777
			R.VTQILGR.R	N	23.38	785.476	7	6.5	393.748	2	22.14	114	108	282	288
			K.LDPVVGR.L	N	22.5	754.434	7	-15.6	378.218	2	20.96	48.7	108	269	275
			Y.TVVLFDEIEK.A	N	21.87	1191.64	10	4	596.829	2	25.51	54.9	108	708	717
			R.LDMSEFM(+15.99)ER.H	N	21.75	1172.48	9	10.4	587.255	2	24.44		108	668	676	Oxidation (M)	M7:Oxidation (M):52.86
			K.EIADIM(+15.99)LK.E	N	21.75	947.5	8	11.4	474.762	2	24.38	20.3	108	820	827	Oxidation (M)	M6:Oxidation (M):1000.00
			R.M(+15.99)LANEIK.E	N	20.93	833.432	7	-0.2	417.723	2	20.36		108	880	886	Oxidation (M)	M1:Oxidation (M):1000.00
			R.MLANEIK.E	N	20.51	817.437	7	5.6	409.728	2	22.21		108	880	886
			K.SM(+15.99)GINLK.D	N	20.18	777.405	7	-2.4	389.709	2	21.05	67.3	108	139	145	Oxidation (M)	M2:Oxidation (M):1000.00
			K.EIADIMLK.E	N	18.69	931.505	8	7.4	466.763	2	25.05	36.2	108	820	827
			F.IFSGPTGVGK.S	N	15.66	961.523	10	7.8	481.773	2	22.51		108	638	647
Chaperonin 60 subunit beta 2,	30	KMZ69424.1	R.C(+71.04)C(+71.04)LEHAASVAK.T	N	72.97	1272.6	11	3.7	637.307	2	22.26	85.6	116	565	575	Propionamide	C1:Propionamide:1000.00;C2:Propionamide:1000.00
			K.TNDLAGDGTTTSVILAQGLITEGVK.V	Y	72.51	2473.29	25	-10.7	825.429	3	26.12		116	142	166
			K.SQYLDDIAILTGATVIR.E	N	70.42	1848	17	-6.6	925.001	2	26.65		116	346	362
			K.DTTTIVGDGSTQEEVTK.R	N	67.97	1779.84	17	-11.1	890.916	2	23.07	14.7	116	388	404
			K.VVAAGANPVQITR.G	N	67.73	1294.74	13	1	648.376	2	24.27	60.1	116	167	179
			K.DTTTIVGDGSTQEEVTKR.V	N	67.52	1935.94	18	-4.7	968.972	2	23.06	11.1	116	388	405
			K.AAVEEGIVVGGGC(+71.04)TLLR.L	N	67.16	1713.91	17	-3.9	857.958	2	25.53	80.8	116	465	481	Propionamide	C13:Propionamide:1000.00
			K.LSGGVAVIQVGAQTETELK.E	N	66.19	1899.03	19	-1.4	950.521	2	25.35	129	116	432	450
			R.LAASVDEILGTLENEEQK.V	Y	65.13	1957.98	18	-3.4	979.996	2	26.32	95.9	116	482	499
			R.KGVVTLEEGK.S	N	64.14	1058.6	10	4.7	530.308	2	23.17	223	116	232	241
			R.LAASVDEILGTLEN(+.98)EEQK.V	Y	60.71	1958.97	18	0.9	980.492	2	26.2	72.5	116	482	499	Deamidation (NQ)	N14:Deamidation (NQ):28.36
			K.LSGGVAVIQVGAQTETELKEK.K	N	60.31	2156.17	21	2.8	719.732	3	25.27		116	432	452
			R.NLIENSEQDYEK.E	Y	56.15	1480.67	12	9.9	741.349	2	24.21		116	411	422
			K.NAGVN(+.98)GSVVTEK.V	N	55.69	1174.58	12	8	588.303	2	21.82	134	116	519	530	Deamidation (NQ)	N5:Deamidation (NQ):82.24
			K.FGYNAASGK.Y	N	52.01	913.429	9	4.2	457.724	2	22.28	101	116	539	547
			K.TFLTSDVVVVDIK.E	N	50.83	1434.8	13	-3.8	718.403	2	26.04	54.1	116	576	588
			K.LADLVGVTLGPR.G	Y	49.42	1209.71	12	-6.3	605.857	2	25.8	46	116	84	95
			R.GYTSPYFVTDSEK.M	N	47.16	1492.67	13	6.4	747.348	2	24.96	39.6	116	258	270
			R.VEDALNATK.A	N	43.36	959.492	9	0.5	480.754	2	22.02	322	116	456	464
			R.VEDALN(+.98)ATK.A	N	38.29	960.476	9	6.6	481.249	2	21.35		116	456	464	Deamidation (NQ)	N6:Deamidation (NQ):1000.00
			K.APGFGER.K	N	37.61	732.356	7	4.1	367.187	2	22.29	257	116	338	344
			K.GVVTLEEGK.S	N	30.81	930.502	9	-6.5	466.255	2	23.81	104	116	233	241
			K.EPEPIPAGNPM(+15.99)DNSGYGY	N	30.74	1922.8	18	4.2	962.411	2	24.66	25.1	116	589	606	Oxidation (M)	M11:Oxidation (M):1000.00
			K.VLSNENVK.F	N	30.73	901.487	8	7.4	451.754	2	20.66	192	116	531	538
			R.EEVGLSLDK.A	N	30.63	988.508	9	1.2	495.262	2	24.66	168	116	363	371
			K.VGAEIVR.R	N	28.44	742.434	7	4.3	372.226	2	22.64	273	116	500	506
			R.ALSYPLK.L	N	26.9	790.459	7	1.3	396.237	2	24.64	48.4	116	508	514
			K.ELYLNTDGSAIK.K	Y	26.45	1322.67	12	-0.1	662.343	2	24.93	6.27	116	64	75
			K.EVLGTAAR.V	N	23.07	815.45	8	-1.6	408.732	2	21.78	13.8	116	375	382
			R.NVVLESK.Y	N	22.22	787.444	7	-3.8	394.728	2	22.19	72	116	98	104
			K.TFLTSDVVVVDIKEPEPIPAGNPM(+15.99)DNSGYGY	N	21.55	3339.59	31	7.8	1114.21	3	26.06	16.5	116	576	606	Oxidation (M)	M24:Oxidation (M):1000.00
			K.LLLVDKK.I	N	16.69	827.548	7	-7	414.778	2	24.46		116	280	286
Chaperonin-20 kDa	80	KMZ69941.1	K.ERPSIGSVVAVGPGLLDEEGTR.K	Y	82.73	2237.16	22	10	746.736	3	35.14	990	40	196	217
			R.KPLSVTPASNVLYSK.Y	Y	76.49	1602.9	15	7.9	802.463	2	34.22	1890	40	218	232
			K.TAGGLLLTEATK.E	N	70.57	1173.66	12	-2.9	587.836	2	34.83	3290	40	184	195
			K.PQGGEVVSVGEGR.T	Y	57.08	1269.63	13	29.7	635.842	2	31.15	847	40	100	112
			K.EDDIVGVLETDDIK.D	Y	55.73	1559.76	14	-8.3	780.879	2	35.39	3030	40	151	164
			K.GVDGSDYIVLR.A	Y	49.95	1192.61	11	-25.9	597.296	2	34.78	3930	40	240	250
			K.TVGGILLPSAAQSKPQGGEVVSVGEGR.T	Y	48.03	2592.39	27	14	865.148	3	34.72	586	40	86	112
			Q.SKPQGGEVVSVGEGR.T	Y	47.78	1484.76	15	7.1	743.392	2	30.66	174	40	98	112
[truncated: 277 more rows]

## Sheet: B
Protein name	Spot number	Accession	Peptide	Unique	-10lgP	Mass	Length	ppm	m/z	z	RT	Area	Fraction	Start	End	PTM	AScore
ATP synthase beta subunit, P (4)	4	gb|AAK72873.1|	R.GMAVIDTGAPLSVPVGGATLGR.I	Y	78.63	2038.09	22	-1.8	1020.05	2	35.36	3480	27662
			R.GM(+15.99)AVIDTGAPLSVPVGGATLGR.I	Y	72.35	2054.08	22	0.8	1028.05	2	35.01	3930	27582	Oxidation (M)	M2:Oxidation (M):1000.00
			K.AHGGVSVFGGVGER.T	N	72.14	1327.66	14	8.3	664.844	2	34.39	4550	27442
			K.VALVYGQM(+15.99)NEPPGAR.M	N	71.62	1616.8	15	-0.4	809.406	2	33.58	9160	27254	Oxidation (M)	M8:Oxidation (M):1000.00
			K.VALVYGQMNEPPGAR.M	N	71.26	1600.8	15	-12.1	801.399	2	34.43		27450
			R.MPSAVGYQPTLSTEMGSLQER.I	N	69.02	2281.07	21	1	1141.54	2	35	727	27579
			R.IFNVLGEPVDNLGPVDTGTTSPIHR.S	N	67.91	2647.36	25	2.6	883.463	3	35.5		27694
			R.M(+15.99)PSAVGYQPTLSTEMGSLQER.I	N	67.89	2297.07	21	-2.1	1149.54	2	34.8	1440	27534	Oxidation (M)	M1:Oxidation (M):121.81
			R.YKELQDIIAILGLDELSEEDR.L	N	67.63	2461.26	21	5.2	821.431	3	36.78	1110	27958
			R.FVQAGSEVSALLGR.M	N	63.93	1432.77	14	4.2	717.394	2	36.43		27887
			K.TVLIMELINNIAK.A	N	62.92	1470.85	13	4.4	736.434	2	37.58	2210	28226
			R.MPSAVGYQPTLSTEM(+15.99)GSLQER.I	N	59	2297.07	21	2.8	1149.54	2	34.45	945	27454	Oxidation (M)	M15:Oxidation (M):81.78
			W.IVGEEHYEIAQR.V	N	58.04	1442.72	12	11.5	722.373	2	32.69	345	27038
			K.TVLIM(+15.99)ELIN(+.98)NIAK.A	N	56.39	1487.83	13	0	744.921	2	35.63	864	27722	Oxidation (M); Deamidation (NQ)	M5:Oxidation (M):1000.00;N9:Deamidation (NQ):10.11
			R.AVAMSATDGLTR.G	N	56.16	1191.59	12	4.8	596.806	2	33.28		27192
			K.TVLIM(+15.99)ELINNIAK.A	N	55.77	1486.84	13	-21.8	744.413	2	36.8	3180	27962	Oxidation (M)	M5:Oxidation (M):1000.00
			L.GEPVDNLGPVDTGTTSPIHR.S	N	55.31	2061.01	20	10.4	688.019	3	33.99	195	27352
			K.TVLIMELIN(+.98)NIAK.A	N	54.47	1471.83	13	-2.5	736.921	2	37.82	502	28338	Deamidation (NQ)	N9:Deamidation (NQ):12.28
			R.M(+15.99)PSAVGYQPTLSTEM(+15.99)GSLQER.I	N	54.13	2313.06	21	-1.6	1157.54	2	34.07	2910	27370	Oxidation (M)	M1:Oxidation (M):1000.00;M15:Oxidation (M):1000.00
			D.PAPATTFAHLDATTVLSR.G	N	54.12	1867.98	18	11.5	623.674	3	35.03	222	27588
			K.ELQDIIAILGLDELSEEDR.L	N	53.32	2170.1	19	-4	1086.05	2	37.03	892	28015
			R.DINEQDVLLFIDNIFR.F	N	53.25	1963.01	16	-9.7	982.5	2	39.14	6740	29146
			K.ELQDIIAILGLDELSEEDRLTVAR.A	N	52.85	2710.44	24	7.1	904.493	3	36.92	485	27990
			R.VGLTALTMAEYFR.D	N	50.84	1470.75	13	-1.4	736.383	2	36.32	2660	27862
			R.M(+15.99)PSAVGYQ(+.98)PTLSTEM(+15.99)GSLQER.I	N	49.75	2314.05	21	12.3	1158.04	2	34.24		27408	Oxidation (M); Deamidation (NQ)	M1:Oxidation (M):1000.00;Q8:Deamidation (NQ):57.42;M15:Oxidation (M):1000.00
			R.TREGN(+.98)DLYMEMK.E	N	47.77	1486.64	12	13.1	744.339	2	34.27		27414	Deamidation (NQ)	N5:Deamidation (NQ):1000.00
			R.TREGNDLYMEMK.E	N	46.61	1485.66	12	6.4	743.842	2	34.18	1020	27394
			R.FVQ(+.98)AGSEVSALLGR.M	N	46.15	1433.75	14	6.2	717.887	2	35.51	2090	27696	Deamidation (NQ)	Q3:Deamidation (NQ):1000.00
			R.AVAM(+15.99)SATDGLTR.G	N	46.1	1207.59	12	4.3	604.803	2	32.01		26838	Oxidation (M)	M4:Oxidation (M):1000.00
			R.EGNDLYMEM(+15.99)K.E	N	44.57	1244.51	10	3.4	623.262	2	32.6	1120	27022	Oxidation (M)	M9:Oxidation (M):26.31
			R.DIN(+.98)EQDVLLFIDNIFR.F	N	44.33	1963.99	16	-5.1	982.997	2	38.68	7.67	28878	Deamidation (NQ)	N3:Deamidation (NQ):13.45
			R.EGNDLYMEMK.E	N	43.32	1228.51	10	-3.6	615.26	2	34.51	3140	27470
			R.YKELQDIIAILGLDELSEEDRLTVAR.A	N	42.97	3001.6	26	14.3	1001.55	3	36.88	701	27982
			K.VVDLLAPYR.R	N	41.36	1044.6	9	-4.1	523.303	2	36.13	366	27819
			K.GIYPAVDPLDSTSTMLQPWIVGEEHYEIAQR.V	Y	40.94	3514.71	31	12.8	1172.59	3	36.22	724	27838
			R.VGLTALTM(+15.99)AEYFR.D	N	40.93	1486.75	13	-5.8	744.377	2	35.58	2220	27710	Oxidation (M)	M8:Oxidation (M):1000.00
			R.DINEQ(+.98)DVLLFIDNIFR.F	N	40.55	1963.99	16	7.2	983.009	2	38.74	63.5	28906	Deamidation (NQ)	Q5:Deamidation (NQ):7.32
			K.GIYPAVDPLDSTSTM(+15.99)LQPWIVGEEHYEIAQR.V	Y	40.53	3530.7	31	10.2	1177.92	3	35.75	1280	27746	Oxidation (M)	M15:Oxidation (M):1000.00
			R.TREGNDLYMEM(+15.99)K.E	N	39.6	1501.65	12	4	751.837	2	32.23	283	26891	Oxidation (M)	M11:Oxidation (M):52.04
			R.TREGN(+.98)DLYMEM(+15.99)K.E	N	38.87	1502.64	12	4.2	752.33	2	32.33		26923	Deamidation (NQ); Oxidation (M)	N5:Deamidation (NQ):1000.00;M11:Oxidation (M):36.05
			R.EGNDLYM(+15.99)EMK.E	N	38.57	1244.51	10	5.4	623.263	2	33.7	912	27283	Oxidation (M)	M7:Oxidation (M):15.73
			K.YVGLAETIK.G	Y	38.42	992.554	9	3.7	497.286	2	34.55	86.5	27479
			F.AHLDATTVLSR.G	N	37.46	1182.64	11	9.3	592.331	2	33.84	402	27316
			R.TREGNDLYM(+15.99)EMK.E	N	37.45	1501.65	12	-3.8	751.832	2	33.35	325	27206	Oxidation (M)	M9:Oxidation (M):45.01
			R.EGN(+.98)DLYMEMK.E	N	35.89	1229.49	10	2.4	615.756	2	34.58		27486	Deamidation (NQ)	N3:Deamidation (NQ):1000.00
			R.EGNDLYM(+15.99)EM(+15.99)K.E	N	35.38	1260.5	10	1.1	631.258	2	30.76	1110	26342	Oxidation (M)	M7:Oxidation (M):1000.00;M9:Oxidation (M):1000.00
			L.GLDELSEEDR.L	N	34.87	1161.51	10	2.8	581.766	2	33.28	82.6	27191
			K.IGLFGGAGVGK.T	N	32.69	974.555	11	2.3	488.286	2	35.19	3580	27623
			P.SAVGYQPTLSTEM(+15.99)GSLQER.I	N	30.77	2068.97	19	6.8	1035.5	2	34	169	27354	Oxidation (M)	M13:Oxidation (M):1000.00
			K.LSIFETGIK.V	N	29.41	1006.57	9	2.9	504.294	2	35.43	7280	27678
			R.EGN(+.98)DLYMEM(+15.99)K.E	N	28.63	1245.49	10	9.5	623.758	2	32.84		27098	Deamidation (NQ); Oxidation (M)	N3:Deamidation (NQ):1000.00;M9:Oxidation (M):13.67
			R.EGN(+.98)DLYM(+15.99)EM(+15.99)K.E	N	26.61	1261.48	10	13.7	631.758	2	31.04		26522	Deamidation (NQ); Oxidation (M)	N3:Deamidation (NQ):1000.00;M7:Oxidation (M):1000.00;M9:Oxidation (M):1000.00
			R.TREGNDLYM(+15.99)EM(+15.99)K.E	N	24.25	1517.65	12	-24.5	759.813	2	30.57		26234	Oxidation (M)	M9:Oxidation (M):1000.00;M11:Oxidation (M):1000.00
			N.IYNALVVK.S	N	22.22	918.554	8	2.6	460.285	2	34.45	269	27456
			R.VKETLQR.Y	Y	16.76	872.508	7	-4.6	437.259	2	29.03	1750	25486
			L.SVPVGGATLGR.I	N	16.23	1012.57	11	9.1	507.295	2	32.58	140	27018
Glutamate-ammonia ligase (19)	19	gb|KMZ72531.1	R.GNNILVM(+15.99)C(+71.04)DAYTPAGDPIPTNK.R	N	81.31	2390.12	22	3.2	1196.07	2	25.7	3.36	145	85	106	Oxidation (M); Propionamide	M7:Oxidation (M):1000.00;C8:Propionamide:1000.00
			K.PIPGDWN(+.98)GAGAHTNYSTK.T	N	71.5	1885.86	18	3.5	943.94	2	25.23	55.5	145	238	255	Deamidation (NQ)	N7:Deamidation (NQ):79.54
			R.HETADINTFSWGVANR.G	N	70.78	1816.85	16	-2	909.43	2	25.99	88.6	145	296	311
			K.DVNWPLGWPVGGFPGPQGPYYC(+71.04)SAGADK.S	N	66.86	3005.38	28	1.9	1002.8	3	27.11	44.9	145	138	165	Propionamide	C22:Propionamide:1000.00
			K.WNYDGSSTGQAPGEDSEVILYPQAIFR.D	N	65.21	2999.39	27	2.9	1000.81	3	26.84		145	53	79
			R.HKEHIAAYGEGNER.R	N	61.17	1609.76	14	6.3	805.892	2	22.73	43	145	277	290
			R.EAGGYEVIKK.A	Y	58.29	1092.58	10	3.9	547.3	2	23.64	271	145	259	268
			K.VDAEETWFGIEQEYTLLQK.D	Y	57.64	2298.11	19	-2	1150.06	2	27	84.9	145	119	137
			K.EHIAAYGEGNER.R	N	56.79	1344.61	12	11.6	673.318	2	22.97	523	145	279	290
			K.IIAEYIWIGGSGM(+15.99)DMR.S	N	56.37	1826.87	16	-3	914.439	2	26.72	52.5	145	19	34	Oxidation (M)	M13:Oxidation (M):14.63
			R.TLAAPVTDPHKLPK.W	Y	54.42	1486.85	14	-14.7	744.422	2	24.86	73.6	145	39	52
			R.TLAAPVTDPHK.L	Y	52.21	1148.62	11	5.4	575.32	2	23.79	163	145	39	49
			K.DVNWPLGWPVGGFPGPQGPY.Y	N	51.47	2139.02	20	1.9	1070.52	2	27.59	10.3	145	138	157
			R.RPSSNM(+15.99)DPYVVTSMIAETTLLLP	Y	50.59	2550.27	23	4.3	851.101	3	28.12	46.6	145	333	355	Oxidation (M)	M6:Oxidation (M):81.34
			K.IIAEYIWIGGSGM(+15.99)DM(+15.99)R.S	N	48.38	1842.86	16	5.7	922.445	2	26.52	144	145	19	34	Oxidation (M)	M13:Oxidation (M):1000.00;M15:Oxidation (M):1000.00
			R.GNNILVM(+15.99)C(+71.04)DAYTPAGDPIPTNKR.F	N	46.83	2546.23	23	3.9	849.753	3	25.58	11.9	145	85	107	Oxidation (M); Propionamide	M7:Oxidation (M):1000.00;C8:Propionamide:1000.00
			R.RPSSNM(+15.99)DPYVVTSM(+15.99)IAETTLLLP	Y	46.54	2566.27	23	1.7	856.431	3	27.13	123	145	333	355	Oxidation (M)	M6:Oxidation (M):1000.00;M14:Oxidation (M):1000.00
			R.ITELAGVVLTFDPK.P	N	46.51	1501.84	14	-12.5	751.917	2	26.9	685	145	224	237
			R.EAGGYEVIK.K	Y	39.99	964.486	9	-1.6	483.25	2	24.78	485	145	259	267
			M.C(+71.04)DAYTPAGDPIPTNK.R	N	39.98	1632.75	15	-4.1	817.377	2	24.89	11.5	145	92	106	Propionamide	C1:Propionamide:1000.00
			R.DIVDSHYK.A	N	38.92	975.466	8	-1	488.74	2	23.38	746	145	170	177
			R.RPSSNMDPYVVTSM(+15.99)IAETTLLLP	Y	37.86	2550.27	23	4.9	851.102	3	27.44	29.9	145	333	355	Oxidation (M)	M14:Oxidation (M):64.00
			H.IAAYGEGNER.R	N	36.52	1078.5	10	-8.1	540.255	2	22.7	49.5	145	281	290
			T.FSWGVANR.G	N	31.01	935.461	8	7.3	468.741	2	25.79	173	145	304	311
			R.ITELAGVVLTFD.P	N	26.88	1276.69	12	2	639.354	2	27.23	23.5	145	224	235
			R.RPSSNM(+15.99)DPYVVTSM.I	N	26.12	1598.71	14	3.6	800.364	2	25.55	79.6	145	333	346	Oxidation (M)	M6:Oxidation (M):139.69
			R.RGN(+.98)NILVM(+15.99)C(+71.04)DAYTPAGDPIPTNK.R	N	25.19	2547.21	23	2.8	850.08	3	25.63	40	145	84	106	Deamidation (NQ); Oxidation (M); Propionamide	N3:Deamidation (NQ):10.11;M8:Oxidation (M):1000.00;C9:Propionamide:1000.00
			K.GYFEDR.R	N	23.22	785.334	6	0.2	393.675	2	24.69	223	145	327	332
			L.AAPVTDPHK.L	Y	22.56	934.487	9	-5.8	468.248	2	23.82		145	41	49
			K.IFNDPK.V	N	19.98	732.381	6	3	367.199	2	23.67	491	145	113	118
Triose-phosphate isomerase (25)	25	gb|KMZ74865.1	R.ESGTTM(+15.99)EVVAAQTK.A	N	72.7	1466.69	14	10.2	734.361	2	22.85	647	133	136	149	Oxidation (M)	M6:Oxidation (M):1000.00
			R.ESGTTMEVVAAQTK.A	N	69.24	1450.7	14	5.5	726.36	2	24.74	89.5	133	136	149
			R.EWLEANVNSEVAASTR.I	Y	65.88	1774.85	16	13.5	888.443	2	25.76		133	191	206
			R.AILNESNEFVGDK.V	Y	65.27	1434.7	13	10.5	718.364	2	25.43	41.6	133	101	113
			R.VTNWDNVVLAYEPVWAIGTGK.V	N	58.06	2331.19	21	5.9	1166.61	2	27.09	21	133	155	175
			K.VIAC(+71.04)IGETLEQR.E	N	50.25	1401.73	12	0.8	701.872	2	25.63	113	133	124	135	Propionamide	C4:Propionamide:1000.00
			K.DVDGFLVGGASLKPEFIDIIK.A	N	46.99	2232.2	21	17.6	745.088	3	26.94		133	226	246
			R.ESGTTM(+15.99)EVVAAQ(+.98)TK.A	N	46.22	1467.68	14	14.4	734.856	2	23.48	39.8	133	136	149	Oxidation (M); Deamidation (NQ)	M6:Oxidation (M):1000.00;Q12:Deamidation (NQ):1000.00
			K.VATPEQAQEVHC(+71.04)GLR.E	Y	44.26	1707.84	15	1	570.287	3	24.24		133	176	190	Propionamide	C12:Propionamide:1000.00
			K.VIAC(+71.04)IGETLEQ(+.98)R.E	N	43.35	1402.71	12	12.4	702.372	2	25.73	21	133	124	135	Propionamide; Deamidation (NQ)	C4:Propionamide:1000.00;Q11:Deamidation (NQ):1000.00
			K.VATPEQAQEVH.C	N	43.2	1207.58	11	14	604.807	2	22.36	33.1	133	176	186
			K.VAYALSQGLK.V	N	40.57	1048.59	10	-4.8	525.301	2	25.35		133	114	123
			K.FFVGGNWK.C	N	35.26	953.476	8	17.4	477.753	2	26.03	86.5	133	5	12
			P.WVILGHSER.R	N	28.26	1095.58	9	9.1	548.803	2	25.71		133	91	99
			C.IGETLEQR.E	N	15.04	944.493	8	13.2	473.26	2	23.31		133	128	135
Phosphoglycerate kinase (18)	18	gb|KMZ64101.1	K.ILPGVVALDEEVSK.V	Y	73.23	1467.82	14	0.2	734.917	2	35.33	573	28103
			R.FYKEEEKNEPEFAQK.L	N	71.79	1914.9	15	1.9	639.308	3	31.61	133	27022
			K.SVDALPEGGVILLENVR.F	Y	67.51	1779.97	17	7.3	891	2	35.67	345	28182
			K.TVIWNGPM(+15.99)GVFEFDK.F	N	66.7	1754.83	15	-0.9	878.423	2	35.53	212	28146	Oxidation (M)	M8:Oxidation (M):1000.00
			K.VGVADVMSHISTGGGASLELLEGK.I	Y	65.59	2326.18	24	4.5	776.405	3	35.41	27.7	28120
			K.GVTTIIGGGDSVAAVEK.V	N	62.76	1572.84	17	1.9	787.427	2	34.36	556	27886
			R.AHASTEGVTK.F	N	62.58	999.499	10	2	500.757	2	26.68	55.3	23746
			K.LASLADLYVNDAFGTAHR.A	N	61.97	1932.97	18	-7.1	967.485	2	35.33	386	28102
			K.AQGLPTGSSLVEEDKLDLAK.S	Y	59.33	2070.08	20	4.3	1036.05	2	34.5	106	27918
			K.RPFAAIVGGSK.V	N	57.97	1101.63	11	-7.1	551.818	2	33.81	638	27766
			R.ADLNVPLDDAQNISDDTR.I	Y	57.63	1970.92	18	-9.7	986.457	2	34.43	488	27902
			K.TVIWN(+.98)GPM(+15.99)GVFEFDK.F	N	56.97	1755.82	15	16.4	878.931	2	35.58	4.06	28158	Deamidation (NQ); Oxidation (M)	N5:Deamidation (NQ):1000.00;M8:Oxidation (M):1000.00
			K.TEDC(+71.04)IGPDVQK.S	Y	56.87	1274.58	11	-1.7	638.297	2	31.35	139	26954	Propionamide	C4:Propionamide:1000.00
			R.ADLNVPLDDAQN(+.98)ISDDTR.I	Y	56.85	1971.9	18	8.3	986.967	2	34.54	591	27926	Deamidation (NQ)	N12:Deamidation (NQ):14.02
			L.PGVVALDEEVSK.V	Y	56.81	1241.65	12	-4.1	621.83	2	35.38	374	28114
			K.LASLADLYVN(+.98)DAFGTAHR.A	N	55.39	1933.95	18	8.8	967.992	2	35.42	172	28122	Deamidation (NQ)	N10:Deamidation (NQ):1000.00
			K.TVIWNGPMGVFEFDK.F	N	54.1	1738.84	15	12.3	870.437	2	36.1	44.1	28322
			K.TVIWN(+.98)GPMGVFEFDK.F	N	53.29	1739.82	15	9.1	870.927	2	36.02	31.7	28290	Deamidation (NQ)	N5:Deamidation (NQ):1000.00
			K.VGVADVM(+15.99)SHISTGGGASLELLEGK.I	Y	53.15	2342.18	24	12.6	781.743	3	34.81	3.84	27986	Oxidation (M)	M7:Oxidation (M):1000.00
			K.ELDYLVGAVSSPK.R	Y	52.51	1376.72	13	-2.9	689.365	2	34.82	625	27990
			K.EKGVSLLLPTDVVIADK.F	Y	50.52	1796.03	17	-6.5	899.016	2	35.37	9.88	28111
			K.AQGLPTGSSLVEEDK.L	Y	44.97	1529.76	15	20.3	765.902	2	33.79	9.91	27760
			K.FASGTEAVAK.K	Y	44.25	979.497	10	-4.4	490.754	2	30	185	26398
			K.FSLSPLVPR.L	N	44.01	1014.59	9	6.2	508.303	2	35.25	451	28086
			K.EEEKNEPEFAQK.L	N	42.92	1476.67	12	1.8	739.345	2	30.19	43.5	26490
			K.IGVIESLLEK.C	N	42.62	1099.65	10	-4.7	550.829	2	35.66	323	28178
			R.SVGDLSDAELK.G	Y	41.71	1132.56	11	0.9	567.288	2	33.57	543	27706
			K.GVSLLLPTDVVIADK.F	N	40.72	1538.89	15	22.7	770.471	2	38.12	27	29482
			A.SLADLYVNDAFGTAHR.A	N	39.24	1748.85	16	7.9	875.438	2	35.35	16.6	28108
			R.AAVPTIK.Y	N	37.61	698.433	7	-54.1	699.402	1	31.87	492	27131
			K.C(+71.04)DILLLGGGM(+15.99)IFTFYKAQ(+.98)GLPTGSSLVEEDKLDLAK.S	Y	35.6	3930	36	-12	1310.99	3	36.26		28386	Propionamide; Oxidation (M); Deamidation (NQ)	C1:Propionamide:1000.00;M10:Oxidation (M):1000.00;Q18:Deamidation (NQ):1000.00
			L.PTGSSLVEEDKLDLAK.S	Y	35.53	1700.88	16	3.6	851.452	2	34.52	6.82	27923
			K.FLKPSVAGFLLQK.E	Y	35.15	1446.86	13	-3.9	724.434	2	35.32	5.63	28099
			H.ISTGGGASLELLEGK.I	N	34.44	1430.76	15	-5.6	716.384	2	34.79		27983
			L.PEGGVILLENVR.F	N	34.3	1294.72	12	-1.5	648.369	2	35.7	9.54	28187
			D.LYVNDAFGTAHR.A	N	33.83	1362.67	12	4.6	682.344	2	33.96	4.25	27795
			R.ADLNVPLDDAQ(+.98)NISDDTR.I	Y	33.61	1971.9	18	23.1	986.981	2	34.6		27938	Deamidation (NQ)	Q11:Deamidation (NQ):10.11
			K.FAPDANSK.T	Y	29.69	848.403	8	6.5	425.211	2	28.4	18	25206
			R.FYKEEEK.N	N	28.5	971.46	7	13.5	486.744	2	28.71	113	25442
			S.SLVEEDKLDLAK.S	N	26.67	1358.73	12	4.2	680.375	2	34		27802
			K.VGVADVM(+15.99)SH.I	Y	26.34	929.428	9	2.3	465.722	2	30.25	5.16	26518	Oxidation (M)	M7:Oxidation (M):1000.00
			K.KLAELSGK.G	Y	26.22	844.502	8	10.7	423.263	2	30.75	361	26734
			K.FLKPSVAGF.L	Y	23.24	964.538	9	2.9	483.278	2	35.07	24.4	28046
			S.TGGGASLELLEGK.I	N	22.43	1230.65	13	3.6	616.332	2	34.65	8.78	27948
			K.NEPEFAQK.L	N	21.27	961.45	8	15.9	481.74	2	30.44	96	26622
			R.LSELIGVK.V	Y	21.02	857.522	8	4.1	429.77	2	34.25	258	27862
			K.VILTSHLGR.P	Y	20.89	994.592	9	9.9	498.308	2	33.22	899	27630
			K.LAELSGK.G	Y	18.01	716.407	7	2.1	359.211	2	30.61	42.1	26702
			A.ELSGK.G	Y	15.14	532.286	5	-20.2	533.282	1	30.56		26687
Glycine hydroxymethyltransferase (29)	29	gb|KMZ69888.1	R.LDESTGYIDYDQMAK.S	Y	77.67	1747.76	15	21.3	874.906	2	33.4	326	26770
			R.LDESTGYIDYDQM(+15.99)AK.S	Y	69.51	1763.76	15	22.3	882.905	2	31.88	5.45	26378	Oxidation (M)	M13:Oxidation (M):1000.00
			R.IM(+15.99)ALDLPHGGHLSHGYQTDTK.K	Y	68.25	2306.11	21	20.5	769.727	3	32.94	345	26672	Oxidation (M)	M2:Oxidation (M):1000.00
			K.LKDFVATFETSDSIQSEIK.K	Y	66.45	2157.08	19	25.1	720.053	3	34.44	90.2	27002
			R.HEVEEFAK.Q	Y	65.7	987.466	8	17.3	494.749	2	28.9	58.5	25227
			R.IMALDLPHGGHLSHGYQTDTK.K	Y	65.68	2290.12	21	23	764.397	3	33.49	70	26790
			R.LAELGYELVSGGTDNHLVLVNLK.N	Y	63.98	2453.32	23	35.6	818.809	3	35.06	53.7	27131
			K.VM(+15.99)ELLHIAANK.N	Y	63.85	1253.68	11	0.2	627.847	2	33.27	1380	26742	Oxidation (M)	M2:Oxidation (M):1000.00
			K.VMELLHIAANK.N	Y	61.41	1237.69	11	8.1	619.855	2	34.13	380	26930
			R.YYGGNEYIDMAESLC(+71.04)QK.R	Y	61.21	2053.88	17	22	1027.97	2	34.48	418	27010	Propionamide	C15:Propionamide:1000.00
			K.DFVATFETSDSIQSEIK.K	Y	60.26	1915.9	17	29	958.987	2	34.6	27.8	27035
			K.AYQEQVISNSAK.F	Y	59.94	1336.66	12	20.2	669.352	2	29.6	99.4	25510
			K.VADFFDTAVK.L	Y	58.68	1111.55	10	-6	556.781	2	34.35	578	26982
			K.LKDFVATFETSDSIQSEIKK.I	Y	58.31	2285.18	20	19.4	762.748	3	34.19	26.2	26944
			K.AYQEQVISN(+.98)SAK.F	Y	56.6	1337.65	12	19.3	669.843	2	29.02	44.7	25270	Deamidation (NQ)	N9:Deamidation (NQ):93.66
			K.IRHEVEEFAK.Q	Y	55.84	1256.65	10	20.2	419.899	3	30.13	198	25778
			K.N(+.98)TVPGDVSAM(+15.99)VPGGIR.M	Y	53.5	1585.78	16	25.9	793.916	2	33.19	971	26726	Deamidation (NQ); Oxidation (M)	N1:Deamidation (NQ):1000.00;M10:Oxidation (M):1000.00
			K.ISAVSIFFETM(+15.99)PYR.L	Y	52.31	1675.83	14	17.6	838.936	2	35.52	17.9	27294	Oxidation (M)	M11:Oxidation (M):1000.00
			K.NTVPGDVSAM(+15.99)VPGGIR.M	Y	51.95	1584.79	16	-10	793.396	2	33.02	1010	26690	Oxidation (M)	M10:Oxidation (M):1000.00
			R.YYGGNEYIDM(+15.99)AESLC(+71.04)QK.R	Y	51.14	2069.87	17	21.3	1035.96	2	33.64	211	26822	Oxidation (M); Propionamide	M10:Oxidation (M):1000.00;C15:Propionamide:1000.00
			V.M(+15.99)ELLHIAANK.N	Y	49.29	1154.61	10	28.6	578.33	2	33.29		26746	Oxidation (M)	M1:Oxidation (M):1000.00
			K.QLNAPLEVVDPEIADIIELEK.A	Y	49.1	2347.25	21	19.6	1174.66	2	35.92	181	27510
			V.PGDVSAM(+15.99)VPGGIR.M	Y	49.02	1270.63	13	19.4	636.337	2	33.06	54.3	26698	Oxidation (M)	M7:Oxidation (M):1000.00
			K.GLELIPSENFTSVSVM(+15.99)QAVGSVM(+15.99)TNK.Y	Y	48.34	2769.36	26	22.1	1385.72	2	34.83	60.2	27078	Oxidation (M)	M16:Oxidation (M):1000.00;M23:Oxidation (M):1000.00
			R.GFVEEDFVK.V	Y	46.24	1068.51	9	23.4	535.276	2	33.97	339	26894
			K.NTVPGDVSAMVPGGIR.M	Y	45.41	1568.8	16	11	785.415	2	34.15	127	26934
			K.LIVAGASAYSR.L	Y	41.89	1106.61	11	17	554.321	2	32.01	348	26438
			R.MGTPALTSR.G	Y	40.79	932.475	9	17.1	467.253	2	30.38	68.3	25894
			H.ISGLVAADVIPSPFEYSDIVTTTTHK.S	Y	40.58	2760.42	26	20	921.166	3	35.36	41.4	27243
			M.SSFPSEALHDK.E	Y	40.05	1216.57	11	18.1	609.304	2	31.25	513	26158
			K.YSEGYPGAR.Y	Y	38.81	998.446	9	15.3	500.238	2	28.44	371	24986
			D.PEIADIIELEK.A	Y	38.01	1268.69	11	23.2	635.365	2	34.74	36.2	27060
			K.GLELIPSENFTSVSVMQAVGSVM(+15.99)TNK.Y	Y	37.38	2753.36	26	26.8	1377.72	2	35.29	9.89	27215	Oxidation (M)	M23:Oxidation (M):34.69
			R.LYDYEYIR.K	Y	37.34	1133.54	8	7.8	567.781	2	33.73	817	26842
			K.EIFYDFEDK.I	Y	35.95	1204.53	9	10.9	603.278	2	34.3	434	26970
			F.PSEALHDKER.S	Y	35.9	1180.58	10	18.8	591.31	2	30.44	57.4	25911
			M.ELLHIAANK.N	Y	34.14	1007.58	9	17.7	504.804	2	34.21	20.9	26950
			Q.AVGSVMTNK.Y	Y	33.92	905.464	9	15.4	453.746	2	28.56	14.2	25034
			S.SFPSEALHDK.E	Y	32.88	1129.54	10	17.9	565.788	2	31.28	144	26166
			M.ALDLPHGGHLSHGYQTDTK.K	Y	32.52	2045.99	19	24.3	683.021	3	33.53	5.3	26799
			V.MELLHIAANK.N	Y	31.26	1138.62	10	12	570.322	2	34.2	14.3	26948
			K.SATLFRPK.L	Y	31.25	918.529	8	16.7	460.279	2	31.27	507	26162
			R.M(+15.99)GTPALTSR.G	Y	31.18	948.47	9	15.2	475.249	2	28.36	499	24946	Oxidation (M)	M1:Oxidation (M):1000.00
			R.SEVTWPK.Q	Y	28.85	845.428	7	22.3	423.731	2	32.44	113	26552
			S.SFPSEALHDKER.S	Y	25.99	1414.68	12	34.9	472.585	3	30.53	29	25936
			K.GLELIPSENFTSVSVMQ.A	Y	25.78	1849.91	17	35.9	925.997	2	35	109	27118
			N.TVPGDVSAM(+15.99)VPGGIR.M	Y	25.53	1470.75	15	29.5	736.404	2	32.92	8.45	26668	Oxidation (M)	M9:Oxidation (M):1000.00
			M.SSFPSEALHDKER.S	Y	23.24	1501.72	13	26.4	501.592	3	30.47	90.9	25922
			F.PSEALHDK.E	Y	23.22	895.44	8	31.1	448.741	2	31.47	59	26203
			K.RALEAFR.L	Y	22.44	861.482	7	21.9	431.758	2	31.27	28.7	26163
			K.GLELIPSENFTSVSVM(+15.99)Q.A	Y	22.41	1865.91	17	35.7	933.995	2	34.68	144	27050	Oxidation (M)	M16:Oxidation (M):1000.00
			K.QFPTIGFEK.E	Y	22.08	1065.55	9	21.2	533.793	2	34.32	625	26974
			Y.TALLKPHER.I	Y	21.04	1063.61	9	25.5	532.828	2	28.92	25.8	25234
			K.AIMLADMAH.I	Y	20.51	971.457	9	19.8	486.745	2	34.08	7.46	26919
			R.GAMIFYR.K	Y	19.46	856.427	7	20.4	429.229	2	34.08	54.1	26920
			R.ALEAFR.L	Y	19.22	705.381	6	11.6	353.702	2	32.09	84.2	26460
			K.AYQEQ(+.98)VISN(+.98)SAK.F	Y	18.85	1338.63	12	39.6	670.349	2	29.07	53.8	25288	Deamidation (NQ)	Q5:Deamidation (NQ):0.00;N9:Deamidation (NQ):34.90
			K.AIM(+15.99)LADMAH.I	Y	18.51	987.452	9	22.4	494.744	2	33.44	8.03	26779	Oxidation (M)	M3:Oxidation (M):49.79
			F.PTIGFEK.E	Y	16.68	790.423	7	19.9	396.226	2	34.34	40.3	26979
			S.FPSEALHDK.E	Y	16.44	1042.51	9	27.5	522.276	2	31.14	33	26130
			I.FYDFEDK.I	Y	15.58	962.402	7	12.2	482.214	2	34.27	10.9	26963
Malate dehydrogenase (26)	26	gb|KMZ62786.1	R.KLSSALSAASSAC(+71.04)DHIR.D	N	61.59	1786.9	17	0.6	596.641	3	32.66	30.6	25466	Propionamide	C13:Propionamide:1000.00
			K.VLVVANPANTNALILK.E	N	59.08	1648.99	16	-8.5	825.494	2	34.47	183	25874
			K.AVPGLVNDDEWLK.G	Y	54.8	1454.74	13	-7.5	728.372	2	34.49	68.4	25878
			K.DGKWSIVQGLPISEYSR.K	N	52.15	1933.99	17	-33.5	967.97	2	34.81	105	25954
			K.LSSALSAASSAC(+71.04)DHIR.D	N	51.92	1658.8	16	-4.9	830.405	2	32.57	45.5	25446	Propionamide	C12:Propionamide:1000.00
			K.M(+15.99)DATAVELAEEK.A	N	51.52	1321.61	12	-2.6	661.809	2	31.46	46.4	25186	Oxidation (M)	M1:Oxidation (M):1000.00
			K.WSIVQGLPISEYSR.K	N	50.69	1633.85	14	-0.5	817.93	2	35	37	25994
			K.M(+15.99)ELIDAAFPLLK.G	N	48.34	1375.74	12	-11.7	688.87	2	35.37	257	26070	Oxidation (M)	M1:Oxidation (M):1000.00
			R.KKM(+15.99)DATAVELAEEK.A	N	44.33	1577.8	14	11.3	526.946	3	30.09	14.3	24883	Oxidation (M)	M3:Oxidation (M):1000.00
			K.MDATAVELAEEK.A	N	42.63	1305.61	12	-9.2	653.807	2	32.7	39.1	25476
			R.LGVQVC(+71.04)DVK.N	Y	42.37	1030.55	9	0.7	516.282	2	31.65	207	25242	Propionamide	C6:Propionamide:1000.00
			R.GVM(+15.99)LGPDQPVILHMLDIPPAAEALN(+.98)GVK.M	N	41.61	2911.52	28	-2	971.511	3	35.47	27.1	26088	Oxidation (M); Deamidation (NQ)	M3:Oxidation (M):20.62;N25:Deamidation (NQ):49.66
			K.MELIDAAFPLLK.G	N	41.02	1359.75	12	-1.9	680.88	2	35.8	91.5	26202
			K.NVIIWGNHSSTQYPDVSHSTVITK.D	Y	37.51	2682.34	24	9.9	895.13	3	33.63	59.9	25684
			K.KM(+15.99)DATAVELAEEK.A	N	33.93	1449.7	13	6	725.863	2	30.68	3.73	25022	Oxidation (M)	M2:Oxidation (M):1000.00
			K.EFAPSIPEC(+71.04)NITC(+71.04)LTR.L	Y	32.59	1934.92	16	-8.6	968.46	2	34.2	12.7	25811	Propionamide	C9:Propionamide:1000.00;C13:Propionamide:1000.00
			R.ALGQISER.L	N	32.2	872.472	8	1	437.243	2	29.58	112	24774
			R.GVM(+15.99)LGPDQPVILHM(+15.99)LDIPPAAEALN(+.98)GVK.M	N	27.3	2927.51	28	13.1	976.858	3	34.69	31.4	25924	Oxidation (M); Deamidation (NQ)	M3:Oxidation (M):1000.00;M14:Oxidation (M):1000.00;N25:Deamidation (NQ):23.24
			K.VLVVANPANTN(+.98)ALILK.E	N	23.3	1649.97	16	5.9	825.998	2	34.55	210	25892	Deamidation (NQ)	N11:Deamidation (NQ):10.19
			R.VLVTGAAGQIGYALVPM(+15.99)VAR.G	N	16.29	2001.11	20	3.5	1001.56	2	34.68	29.4	25922	Oxidation (M)	M17:Oxidation (M):1000.00
GA3P dehyrogenase (P) (35)	35	gb|KMZ61796.1	R.VPTPNVSVVDLVVQVK.N	Y	84.09	1691.98	16	-44.2	846.961	2	35.21	436	74	303	318
			K.YDSTLGIFDALVKPVGDNVISVDGK.E	Y	79.35	2621.36	25	-5.4	874.789	3	35.55	478	74	116	140
			K.GILAVC(+71.04)DEPLVSVDFR.C	N	78.44	1802.92	16	-17.8	902.453	2	35.13	440	74	340	355	Propionamide	C6:Propionamide:1000.00
			K.GTM(+15.99)TTTHSYTGDQR.L	N	71.64	1570.67	14	-2.3	786.34	2	25.92	424	74	242	255	Oxidation (M)	M3:Oxidation (M):1000.00
			K.EMGVDLVIEGTGVFVDR.E	N	69.8	1834.91	17	-9.3	918.456	2	35.51	125	74	157	173
			K.GTMTTTHSYTGDQR.L	N	68.5	1554.67	14	-2.3	778.342	2	27.46	228	74	242	255
			K.VIAWYDNEWGYSQR.V	N	68.25	1785.81	14	-12.6	893.902	2	34.62	327	74	378	391
			R.KDSPLDIIAINDSGGVK.Q	Y	64.66	1740.93	17	-22.5	871.451	2	34.39	398	74	92	108
			R.AAALNIVPTSTGAAK.A	N	64.66	1383.77	15	-42.6	692.864	2	33.33	1320	74	269	283
			R.KDSPLDIIAIN(+.98)DSGGVK.Q	Y	62.91	1741.91	17	-2	871.96	2	34.47	710	74	92	108	Deamidation (NQ)	N11:Deamidation (NQ):1000.00
			K.EM(+15.99)GVDLVIEGTGVFVDR.E	N	62.79	1850.91	17	-14.5	926.448	2	35.82	19.2	74	157	173	Oxidation (M)	M2:Oxidation (M):1000.00
			K.DSPLDIIAINDSGGVK.Q	Y	60.71	1612.83	16	-29.5	807.399	2	34.88	464	74	93	108
			K.DSPLDIIAIN(+.98)DSGGVK.Q	Y	59.05	1613.81	16	0.6	807.915	2	34.94	292	74	93	108	Deamidation (NQ)	N10:Deamidation (NQ):1000.00
			T.MTTTHSYTGDQR.L	N	57.23	1396.6	12	16.9	699.321	2	27.45	2.43	74	244	255
			R.C(+71.04)SDVSSTVDSSLTMVMGDDMVK.V	N	56.25	2377.02	22	-7.5	1189.51	2	35.09	30.5	74	356	377	Propionamide	C1:Propionamide:1000.00
			R.AAALN(+.98)IVPTSTGAAK.A	N	55.11	1384.76	15	7.7	693.391	2	33.64	86	74	269	283	Deamidation (NQ)	N5:Deamidation (NQ):1000.00
			K.TFAEEVNAAFR.E	N	51.95	1253.6	11	-1.1	627.809	2	34.42	605	74	321	331
			K.TFAEEVN(+.98)AAFR.E	N	49.89	1254.59	11	-5.7	628.298	2	33.69	97.2	74	321	331	Deamidation (NQ)	N7:Deamidation (NQ):1000.00
			R.C(+71.04)SDVSSTVDSSLTMVMGDDM(+15.99)VK.V	N	46.89	2393.01	22	-4.7	1197.51	2	34.73	38.6	74	356	377	Propionamide; Oxidation (M)	C1:Propionamide:1000.00;M20:Oxidation (M):27.19
			R.VVDLADIVAENWK	Y	46.6	1470.77	13	-4.8	736.39	2	35.5	41	74	392	404
			R.VPTPNVSVVDLVVQ(+.98)VK.N	Y	46.3	1692.97	16	2.3	847.492	2	35.32	310	74	303	318	Deamidation (NQ)	Q14:Deamidation (NQ):0.00
			R.C(+71.04)SDVSSTVDSSLTM(+15.99)VM(+15.99)GDDM(+15.99)VK.V	N	45.69	2425	22	-8.6	1213.5	2	33.55	112	74	356	377	Propionamide; Oxidation (M)	C1:Propionamide:1000.00;M14:Oxidation (M):1000.00;M16:Oxidation (M):1000.00;M20:Oxidation (M):1000.00
			K.YDSTLGIFDALVK.P	Y	44.81	1440.75	13	2.7	721.384	2	35.71	16.7	74	116	128
			L.GIFDALVKPVGDNVISVDGK.E	Y	44.66	2042.1	20	-5.2	1022.05	2	35.57	17	74	121	140
			R.VVSDRNPSNLPWK.E	N	44.07	1510.79	13	0.3	756.402	2	33.03	144	74	144	156
			S.PLDIIAINDSGGVK.Q	Y	40.07	1410.77	14	-6.4	706.389	2	34.84		74	95	108
			R.VVDLADIVAEN(+.98)WK	Y	40.05	1471.76	13	7.7	736.891	2	34.95		74	392	404	Deamidation (NQ)	N11:Deamidation (NQ):1000.00
			R.NPSNLPWK.E	N	38.97	954.492	8	7.4	478.257	2	33.17	705	74	149	156
			R.C(+71.04)SDVSSTVDSSLTM(+15.99)VM(+15.99)GDDMVK.V	N	38.54	2409.01	22	-5.5	1205.5	2	33.89	74.8	74	356	377	Propionamide; Oxidation (M)	C1:Propionamide:1000.00;M14:Oxidation (M):55.13;M16:Oxidation (M):31.27
			R.C(+71.04)SDVSSTVDSSLTM(+15.99)VMGDDM(+15.99)VK.V	N	37.3	2409.01	22	-5	1205.5	2	34.37	29.6	74	356	377	Propionamide; Oxidation (M)	C1:Propionamide:1000.00;M14:Oxidation (M):14.04;M20:Oxidation (M):17.65
			L.VKPVGDNVISVDGK.E	Y	36.81	1425.78	14	-1	713.898	2	31.64	35	74	127	140
			K.AVALVIPSLK.G	N	35.31	1009.65	10	-1.9	505.833	2	34.74	391	74	284	293
			K.KVLITAPGK.G	N	34.58	925.596	9	10.7	463.81	2	30.31	385	74	186	194
			R.C(+71.04)SDVSSTVDSSLTMVM(+15.99)GDDM(+15.99)VK.V	N	34.19	2409.01	22	-1.7	1205.51	2	34.05	40.2	74	356	377	Propionamide; Oxidation (M)	C1:Propionamide:1000.00;M16:Oxidation (M):17.01;M20:Oxidation (M):25.95
			R.C(+71.04)SDVSSTVDSSLTMVM(+15.99)GDDMVK.V	N	30.9	2393.01	22	-8.7	1197.5	2	34.3	23.3	74	356	377	Propionamide; Oxidation (M)	C1:Propionamide:1000.00;M16:Oxidation (M):32.28
			N.VSVVDLVVQVK.N	Y	29.05	1183.72	11	-2.1	592.865	2	34.92		74	308	318
			K.VAIN(+.98)GFGR.I	N	25.38	833.439	8	18.3	417.735	2	33.1	2010	74	72	79	Deamidation (NQ)	N4:Deamidation (NQ):1000.00
			K.GKLN(+.98)GIALR.V	N	25.13	941.566	9	8.5	471.794	2	31.73		74	294	302	Deamidation (NQ)	N4:Deamidation (NQ):1000.00
			K.QASHLLK.Y	N	24.44	795.46	7	20.5	398.746	2	28.57	367	74	109	115
			V.SDRNPSNLPWK.E	N	23.7	1312.65	11	14.4	657.343	2	32.95	25.9	74	146	156
			R.LLDASHR.D	N	20.61	810.435	7	10.4	406.229	2	27.56	728	74	256	262
			K.VLITAPGK.G	N	20.46	797.501	8	14.4	399.764	2	31.13	308	74	187	194
			K.LN(+.98)GIALR.V	N	19.79	756.449	7	4.4	379.234	2	32.74	515	74	296	302	Deamidation (NQ)	N2:Deamidation (NQ):1000.00
Nucleoside-diphosphate kinase (11)	11	gb|KMZ65765.1	K.M(+15.99)IGATNPSNSEPGTIR.G	N	67.43	1659.79	16	-9.2	830.894	2	26.55	20.7	21634	Oxidation (M)	M1:Oxidation (M):1000.00
			R.NVIHGSDSVESAK.K	Y	63.13	1341.65	13	-4.3	671.831	2	26.12		21570
			K.M(+15.99)IGATNPSN(+.98)SEPGTIR.G	N	34.67	1660.77	16	-6.3	831.388	2	26.54	7.71	21632	Oxidation (M); Deamidation (NQ)	M1:Oxidation (M):1000.00;N9:Deamidation (NQ):0.00
Adenylate kinase (36)	36	gb|KMZ75520.1	K.VSGIDDITGEPLIQ(+.98)R.K	Y	62.12	1612.83	15	29.4	807.446	2	34.36	145	28819	Deamidation (NQ)	Q14:Deamidation (NQ):1000.00
			K.VSGIDDITGEPLIQR.K	Y	58.15	1611.85	15	5.7	806.935	2	34.05	2.9	28714
			K.VLNFAIDDAVLEER.I	N	56.98	1602.83	14	22.8	802.438	2	34.97	373	29027
			K.LGSVVNLHAEK.S	Y	56.77	1165.65	11	11	583.836	2	31.79	44.5	27498
			K.KGFILDGFPR.T	N	45.52	1148.63	10	29.1	575.341	2	34.63	53.8	28906
			R.QTEPVINYYSK.L	Y	43.71	1340.66	11	7.7	671.343	2	32.62	56.9	27986
			R.TVVQAEKLDEM(+15.99)LAK.R	Y	41	1589.83	14	19.8	795.94	2	32.96	11	28080	Oxidation (M)	M11:Oxidation (M):1000.00
			K.GTQSPIIKDDYC(+71.04)LC(+71.04)HLATGDM(+15.99)LR.A	N	29.92	2707.28	23	20.1	903.451	3	34	5.89	28698	Propionamide; Oxidation (M)	C12:Propionamide:1000.00;C14:Propionamide:1000.00;M21:Oxidation (M):1000.00
			K.GFILDGFPR.T	N	29.44	1020.54	9	23.3	511.289	2	35.13	44.9	29066
			K.EVTVEVQK.V	N	27.38	930.502	8	14.5	466.265	2	29.25	9.5	25626
			R.LILIGPPGSGK.G	N	24.39	1050.64	11	22.1	526.341	2	34.41	232	28838
			R.WIHPSSGR.S	N	24.38	938.472	8	33.6	470.259	2	29.81	25.6	26046
			R.LDSFHR.Q	N	19.24	773.382	6	30.9	387.71	2	28.65	53.2	25194
Adenine nucleotide α hydrolases (17)	17	gb|KMZ58089.1	K.IGVAM(+15.99)DFSPSSK.L	Y	55.61	1253.6	12	-15.6	627.796	2	32.56	8.59	27800	Oxidation (M)	M5:Oxidation (M):1000.00
			K.LDTLVM(+15.99)GSR.G	Y	26.67	1006.51	9	19.7	504.273	2	30.98	7.5	26830	Oxidation (M)	M6:Oxidation (M):1000.00
			K.VVEAVEALK.L	Y	25.06	956.554	9	-6.7	479.281	2	32.97	8.84	27920
			K.IGVAM(+15.99)DFSPSSK.L	Y	55.61	1253.6	12	-15.6	627.796	2	32.56	8.59	27800	Oxidation (M)	M5:Oxidation (M):1000.00
			K.LDTLVM(+15.99)GSR.G	Y	26.67	1006.51	9	19.7	504.273	2	30.98	7.5	26830	Oxidation (M)	M6:Oxidation (M):1000.00
			K.VVEAVEALK.L	Y	25.06	956.554	9	-6.7	479.281	2	32.97	8.84	27920
NAD epimerase/dehydratase (17)	37	gb|KMZ71456.1	K.AC(+71.04)AEAGDFPQPEIVHYNAK.D	Y	67.26	2129.98	19	10	711.009	3	33.5	52.8	63	119	137	Propionamide	C2:Propionamide:1000.00
			K.TDLPPHFESDAVDPK.S	Y	57.81	1666.78	15	-1.3	834.398	2	32.43		63	2	16
			R.DQHFFASIDK.A	Y	50.55	1206.57	10	1.5	604.292	2	33.53	135	63	151	160
			R.KAPDFSTDDIILAK	N	50.01	1532.81	14	-12.4	767.402	2	34.09	87	63	192	205
			K.ATSELDWSPQFDLVHGLADSYR.L	Y	46.92	2506.18	22	10.7	836.408	3	35.1	34.2	63	161	182
			K.YVTFDGLAK.A	N	41.3	1012.52	9	3.4	507.27	2	33.95	50.6	63	110	118
			K.QVYNISGSK.Y	N	28.87	994.508	9	27.2	498.275	2	29.43	11.2	63	101	109
			K.GKLETESLLR.S	Y	28.09	1144.65	10	6.7	573.334	2	32.96	72.8	63	21	30
			K.LETESLLR.S	Y	22.55	959.529	8	8.2	480.776	2	33.55	58.2	63	23	30
GA3P dehyrogenase (P) (33)	33	gb|KMZ64911.1	K.GILAVC(+71.04)DEPLVSVDFR.C	N	66.72	1802.92	16	31.3	902.497	2	35	87.9	73	340	355	Propionamide	C6:Propionamide:1000.00
			K.EMGVDLVIEGTGVFVDR.E	N	63.47	1834.91	17	25.8	918.488	2	35.31	29.7	73	157	173
			R.AAALNIVPTSTGAAK.A	N	60.05	1383.77	15	22.6	692.909	2	33.19	216	73	269	283
			K.GTM(+15.99)TTTHSYTGDQR.L	N	57	1570.67	14	23.4	786.36	2	25.74	37.9	73	242	255	Oxidation (M)	M3:Oxidation (M):1000.00
			K.EM(+15.99)GVDLVIEGTGVFVDR.E	N	54.82	1850.91	17	20.7	926.481	2	34.92	62.5	73	157	173	Oxidation (M)	M2:Oxidation (M):1000.00
			K.VIAWYDNEWGYSQR.V	N	53.21	1785.81	14	18.2	893.929	2	34.51	62.2	73	378	391
			R.VVDLADIVANNWK	Y	53.14	1455.77	13	21.2	728.909	2	35.26	33.3	73	392	404
			R.VVDLADIVAN(+.98)NWK	Y	51.72	1456.76	13	28.4	729.406	2	34.92		73	392	404	Deamidation (NQ)	N10:Deamidation (NQ):12.28
			K.GTMTTTHSYTGDQR.L	N	49.29	1554.67	14	24.1	778.363	2	27.21	14.9	73	242	255
			K.TFAEEVNAAFR.E	N	48.5	1253.6	11	26.7	627.826	2	34.36	428	73	321	331
			K.TFAEEVN(+.98)AAFR.E	N	40.79	1254.59	11	21.9	628.315	2	33.57		73	321	331	Deamidation (NQ)	N7:Deamidation (NQ):1000.00
			R.NPSNLPWK.E	N	31.89	954.492	8	18.3	478.262	2	33.05	98.6	73	149	156
			R.C(+71.04)SDVSSTVDSSLTM(+15.99)VM(+15.99)GDDM(+15.99)VK.V	N	30.66	2425	22	21.8	1213.53	2	33.43	30	73	356	377	Propionamide; Oxidation (M)	C1:Propionamide:1000.00;M14:Oxidation (M):1000.00;M16:Oxidation (M):1000.00;M20:Oxidation (M):1000.00
			K.AVALVIPSLK.G	N	29.6	1009.65	10	15.8	505.842	2	34.68	85.6	73	284	293
			K.KVIITAPGK.G	N	29.06	925.596	9	22.5	463.816	2	30.05	38.8	73	186	194
			K.GKLN(+.98)GIALR.V	N	22.94	941.566	9	25.5	471.802	2	31.51		73	294	302	Deamidation (NQ)	N4:Deamidation (NQ):1000.00
			K.VIITAPGK.G	N	20.49	797.501	8	19.3	399.765	2	30.97	107	73	187	194
			K.VAIN(+.98)GFGR.I	N	20.49	833.439	8	16.2	417.734	2	32.98		73	72	79	Deamidation (NQ)	N4:Deamidation (NQ):1000.00
			K.LN(+.98)GIALR.V	N	19.36	756.449	7	22.5	379.24	2	32.52	133	73	296	302	Deamidation (NQ)	N2:Deamidation (NQ):1000.00
			K.QASHLLK.Y	N	18.77	795.46	7	21.9	398.746	2	28.09	60	73	109	115
			R.LLDASHR.D	N	17.91	810.435	7	17.7	406.232	2	27.33	138	73	256	262
			R.C(+71.04)SDVSSTVDSSLTM(+15.99)VM(+15.99)GDDMVK.V	N	16.46	2409.01	22	24.8	1205.54	2	33.8	24.2	73	356	377	Propionamide; Oxidation (M)	C1:Propionamide:1000.00;M14:Oxidation (M):36.87;M16:Oxidation (M):25.70
			R.AAALN(+.98)IVPTSTGAAK.A	N	15.22	1384.76	15	37.8	693.412	2	33.31	220	73	269	283	Deamidation (NQ)	N5:Deamidation (NQ):1000.00
GA3P dehyrogenase (P) (34)	34	gb|KMZ61796.1	R.VPTPNVSVVDLVVQVK.N	Y	84.09	1691.98	16	-44.2	846.961	2	35.21	436	74	303	318
			K.YDSTLGIFDALVKPVGDNVISVDGK.E	Y	79.35	2621.36	25	-5.4	874.789	3	35.55	478	74	116	140
			K.GILAVC(+71.04)DEPLVSVDFR.C	N	78.44	1802.92	16	-17.8	902.453	2	35.13	440	74	340	355	Propionamide	C6:Propionamide:1000.00
			K.GTM(+15.99)TTTHSYTGDQR.L	N	71.64	1570.67	14	-2.3	786.34	2	25.92	424	74	242	255	Oxidation (M)	M3:Oxidation (M):1000.00
			K.EMGVDLVIEGTGVFVDR.E	N	69.8	1834.91	17	-9.3	918.456	2	35.51	125	74	157	173
			K.GTMTTTHSYTGDQR.L	N	68.5	1554.67	14	-2.3	778.342	2	27.46	228	74	242	255
			K.VIAWYDNEWGYSQR.V	N	68.25	1785.81	14	-12.6	893.902	2	34.62	327	74	378	391
			R.KDSPLDIIAINDSGGVK.Q	Y	64.66	1740.93	17	-22.5	871.451	2	34.39	398	74	92	108
			R.AAALNIVPTSTGAAK.A	N	64.66	1383.77	15	-42.6	692.864	2	33.33	1320	74	269	283
			R.KDSPLDIIAIN(+.98)DSGGVK.Q	Y	62.91	1741.91	17	-2	871.96	2	34.47	710	74	92	108	Deamidation (NQ)	N11:Deamidation (NQ):1000.00
			K.EM(+15.99)GVDLVIEGTGVFVDR.E	N	62.79	1850.91	17	-14.5	926.448	2	35.82	19.2	74	157	173	Oxidation (M)	M2:Oxidation (M):1000.00
			K.DSPLDIIAINDSGGVK.Q	Y	60.71	1612.83	16	-29.5	807.399	2	34.88	464	74	93	108
			K.DSPLDIIAIN(+.98)DSGGVK.Q	Y	59.05	1613.81	16	0.6	807.915	2	34.94	292	74	93	108	Deamidation (NQ)	N10:Deamidation (NQ):1000.00
			T.MTTTHSYTGDQR.L	N	57.23	1396.6	12	16.9	699.321	2	27.45	2.43	74	244	255
			R.C(+71.04)SDVSSTVDSSLTMVMGDDMVK.V	N	56.25	2377.02	22	-7.5	1189.51	2	35.09	30.5	74	356	377	Propionamide	C1:Propionamide:1000.00
			R.AAALN(+.98)IVPTSTGAAK.A	N	55.11	1384.76	15	7.7	693.391	2	33.64	86	74	269	283	Deamidation (NQ)	N5:Deamidation (NQ):1000.00
			K.TFAEEVNAAFR.E	N	51.95	1253.6	11	-1.1	627.809	2	34.42	605	74	321	331
			K.TFAEEVN(+.98)AAFR.E	N	49.89	1254.59	11	-5.7	628.298	2	33.69	97.2	74	321	331	Deamidation (NQ)	N7:Deamidation (NQ):1000.00
			R.C(+71.04)SDVSSTVDSSLTMVMGDDM(+15.99)VK.V	N	46.89	2393.01	22	-4.7	1197.51	2	34.73	38.6	74	356	377	Propionamide; Oxidation (M)	C1:Propionamide:1000.00;M20:Oxidation (M):27.19
			R.VVDLADIVAENWK	Y	46.6	1470.77	13	-4.8	736.39	2	35.5	41	74	392	404
			R.VPTPNVSVVDLVVQ(+.98)VK.N	Y	46.3	1692.97	16	2.3	847.492	2	35.32	310	74	303	318	Deamidation (NQ)	Q14:Deamidation (NQ):0.00
			R.C(+71.04)SDVSSTVDSSLTM(+15.99)VM(+15.99)GDDM(+15.99)VK.V	N	45.69	2425	22	-8.6	1213.5	2	33.55	112	74	356	377	Propionamide; Oxidation (M)	C1:Propionamide:1000.00;M14:Oxidation (M):1000.00;M16:Oxidation (M):1000.00;M20:Oxidation (M):1000.00
			K.YDSTLGIFDALVK.P	Y	44.81	1440.75	13	2.7	721.384	2	35.71	16.7	74	116	128
			L.GIFDALVKPVGDNVISVDGK.E	Y	44.66	2042.1	20	-5.2	1022.05	2	35.57	17	74	121	140
			R.VVSDRNPSNLPWK.E	N	44.07	1510.79	13	0.3	756.402	2	33.03	144	74	144	156
			S.PLDIIAINDSGGVK.Q	Y	40.07	1410.77	14	-6.4	706.389	2	34.84		74	95	108
			R.VVDLADIVAEN(+.98)WK	Y	40.05	1471.76	13	7.7	736.891	2	34.95		74	392	404	Deamidation (NQ)	N11:Deamidation (NQ):1000.00
			R.NPSNLPWK.E	N	38.97	954.492	8	7.4	478.257	2	33.17	705	74	149	156
			R.C(+71.04)SDVSSTVDSSLTM(+15.99)VM(+15.99)GDDMVK.V	N	38.54	2409.01	22	-5.5	1205.5	2	33.89	74.8	74	356	377	Propionamide; Oxidation (M)	C1:Propionamide:1000.00;M14:Oxidation (M):55.13;M16:Oxidation (M):31.27
			R.C(+71.04)SDVSSTVDSSLTM(+15.99)VMGDDM(+15.99)VK.V	N	37.3	2409.01	22	-5	1205.5	2	34.37	29.6	74	356	377	Propionamide; Oxidation (M)	C1:Propionamide:1000.00;M14:Oxidation (M):14.04;M20:Oxidation (M):17.65
			L.VKPVGDNVISVDGK.E	Y	36.81	1425.78	14	-1	713.898	2	31.64	35	74	127	140
			K.AVALVIPSLK.G	N	35.31	1009.65	10	-1.9	505.833	2	34.74	391	74	284	293
			K.KVLITAPGK.G	N	34.58	925.596	9	10.7	463.81	2	30.31	385	74	186	194
			R.C(+71.04)SDVSSTVDSSLTMVM(+15.99)GDDM(+15.99)VK.V	N	34.19	2409.01	22	-1.7	1205.51	2	34.05	40.2	74	356	377	Propionamide; Oxidation (M)	C1:Propionamide:1000.00;M16:Oxidation (M):17.01;M20:Oxidation (M):25.95
			R.C(+71.04)SDVSSTVDSSLTMVM(+15.99)GDDMVK.V	N	30.9	2393.01	22	-8.7	1197.5	2	34.3	23.3	74	356	377	Propionamide; Oxidation (M)	C1:Propionamide:1000.00;M16:Oxidation (M):32.28
			N.VSVVDLVVQVK.N	Y	29.05	1183.72	11	-2.1	592.865	2	34.92		74	308	318
			K.VAIN(+.98)GFGR.I	N	25.38	833.439	8	18.3	417.735	2	33.1	2010	74	72	79	Deamidation (NQ)	N4:Deamidation (NQ):1000.00
			K.GKLN(+.98)GIALR.V	N	25.13	941.566	9	8.5	471.794	2	31.73		74	294	302	Deamidation (NQ)	N4:Deamidation (NQ):1000.00
			K.QASHLLK.Y	N	24.44	795.46	7	20.5	398.746	2	28.57	367	74	109	115
			V.SDRNPSNLPWK.E	N	23.7	1312.65	11	14.4	657.343	2	32.95	25.9	74	146	156
			R.LLDASHR.D	N	20.61	810.435	7	10.4	406.229	2	27.56	728	74	256	262
			K.VLITAPGK.G	N	20.46	797.501	8	14.4	399.764	2	31.13	308	74	187	194
			K.LN(+.98)GIALR.V	N	19.79	756.449	7	4.4	379.234	2	32.74	515	74	296	302	Deamidation (NQ)	N2:Deamidation (NQ):1000.00
Aspartate transaminase (30)	30	gb|KMZ73817.1	R.MFVADGGEC(+71.04)LAAQSYAK.N	N	79.69	1830.83	17	29.4	916.448	2	33.7	114	72	237	253	Propionamide	C9:Propionamide:1000.00
			R.M(+15.99)FVADGGEC(+71.04)LAAQSYAK.N	N	69.11	1846.82	17	25.6	924.442	2	33.1	81.9	72	237	253	Oxidation (M); Propionamide	M1:Oxidation (M):1000.00;C9:Propionamide:1000.00
			K.KEYLPITGLADFNK.S	N	61.6	1607.86	14	21.5	804.952	2	34.58	16.3	72	69	82
			K.EYLPITGLADFNK.S	N	59.95	1479.76	13	-1.8	740.886	2	34.96	614	72	70	82
			R.TEEGKPLVLDVVR.R	N	56.94	1453.81	13	33.3	485.628	3	34.03	802	72	43	55
			A.YQGFASGSLDADAQSVR.M	N	51.7	1770.82	17	30.7	886.443	2	33.45	100	72	220	236
			R.RAEQLLVSDISR.K	Y	50.81	1385.76	12	-59	693.848	2	33.53	853	72	56	67
			Q.GFASGSLDADAQSVR.M	N	50.01	1479.7	15	20.5	740.87	2	32.85	134	72	222	236
			F.FDSAYQGFASGSLDADAQSVR.M	N	47.42	2190.98	21	32.1	1096.53	2	33.97	6.6	72	216	236
			R.VATVQC(+71.04)LSGTGSLR.V	N	47.19	1461.76	14	23.6	731.905	2	32.7	57.8	72	101	114	Propionamide	C6:Propionamide:1000.00
			L.PITGLADFNK.S	N	45.91	1074.57	10	22.2	538.305	2	35	34.8	72	73	82
			F.ASGSLDADAQSVR.M	N	44.83	1275.61	13	26.6	638.827	2	29.56	154	72	224	236
			N.ISQAPEDPILGVTVAYNK.D	N	44.4	1914.01	18	28.2	958.039	2	34.5	26.1	72	10	27
			R.ISMAGLSSSK.V	N	44.38	979.501	10	23.2	490.769	2	32.19	345	72	382	391
			K.MYHEWTVELK.A	Y	44.23	1334.63	10	37.2	668.349	2	33.98		72	310	319
			Y.LPITGLADFNK.S	N	43.64	1187.65	11	25.6	594.85	2	34.98	8.63	72	72	82
			H.LSDAM(+15.99)HAAVTR.V	N	42.93	1186.58	11	32.7	594.315	2	28.5	14.9	72	395	405	Oxidation (M)	M5:Oxidation (M):1000.00
			K.IFM(+15.99)M(+15.99)AGLSVK.T	N	42.91	1127.57	10	25.7	564.808	2	33.3	425	72	142	151	Oxidation (M)	M3:Oxidation (M):1000.00;M4:Oxidation (M):1000.00
			Y.QGFASGSLDADAQSVR.M	N	42.57	1607.75	16	31.2	804.909	2	32.95	105	72	221	236
			R.KQLYDAM(+15.99)C(+71.04)AK.G	N	41.79	1256.59	10	22.9	629.316	2	28.26	26.7	72	330	339	Oxidation (M); Propionamide	M7:Oxidation (M):1000.00;C8:Propionamide:1000.00
			G.FASGSLDADAQSVR.M	N	41.32	1422.67	14	26	712.363	2	32	68.1	72	223	236
			L.SDAM(+15.99)HAAVTR.V	N	41.23	1073.49	10	26.8	537.768	2	28.5	14.8	72	396	405	Oxidation (M)	M4:Oxidation (M):1000.00
			K.LNLGVGAYR.T	N	40	961.534	9	-11.8	481.769	2	33.57	789	72	34	42
			R.KQLYDAMC(+71.04)AK.G	N	39.6	1240.59	10	36.7	621.327	2	30.91	12	72	330	339	Propionamide	C8:Propionamide:1000.00
			T.VAYNKDPSPLK.L	Y	39.24	1230.66	11	23.2	616.352	2	29.76	33.4	72	23	33
			R.KKEYLPITGLADFNK.S	N	38.98	1735.95	15	38.2	579.68	3	34.31		72	68	82
			K.QLYDAM(+15.99)C(+71.04)AK.G	N	37.58	1128.49	9	29	565.271	2	29.17	38.3	72	331	339	Oxidation (M); Propionamide	M6:Oxidation (M):1000.00;C7:Propionamide:1000.00
			A.HLSDAM(+15.99)HAAVTR.V	N	37.36	1323.64	12	33.4	442.234	3	28.46	24.5	72	394	405	Oxidation (M)	M6:Oxidation (M):1000.00
			R.ISM(+15.99)AGLSSSK.V	N	37.24	995.496	10	23.1	498.767	2	28.01	377	72	382	391	Oxidation (M)	M3:Oxidation (M):1000.00
			A.HLSDAMHAAVTR.V	N	36.93	1307.64	12	28.3	436.9	3	31.81	7.74	72	394	405
			K.M(+15.99)YHEWTVELK.A	Y	36.46	1350.63	10	52.5	676.357	2	33.77	79	72	310	319	Oxidation (M)	M1:Oxidation (M):1000.00
			R.AEQLLVSDISR.K	Y	36.01	1229.66	11	-1.6	615.837	2	33.82	1220	72	57	67
			K.IFM(+15.99)MAGLSVK.T	N	35.59	1111.58	10	22.7	556.808	2	34.56	32.8	72	142	151	Oxidation (M)	M3:Oxidation (M):27.96
			R.VGAEFLK.K	N	31.89	762.428	7	20.1	382.229	2	33.2	1410	72	115	121
			K.LN(+.98)LGVGAYR.T	N	29.61	962.519	9	29.7	482.281	2	33.32	51.9	72	34	42	Deamidation (NQ)	N2:Deamidation (NQ):1000.00
			S.GSLDADAQSVR.M	N	29.6	1117.54	11	27.4	559.791	2	29.56	34.5	72	226	236
			R.YYDPATR.G	N	27.3	884.403	7	16.8	443.216	2	28.97	1090	72	155	161
			N.ISQAPEDPILGVTVAYNKDPSPLK.L	Y	27	2551.35	24	30.2	851.484	3	34.44	19.2	72	10	33
			K.NMGLYGER.V	N	26.65	938.428	8	20.7	470.231	2	31.59	274	72	254	261
			R.VGALSIVLK.S	Y	23.46	898.585	9	26.6	450.312	2	34.65	20.1	72	262	270
			K.QLYDAMC(+71.04)AK.G	N	22.98	1112.5	9	39.7	557.279	2	31.88	14.8	72	331	339	Propionamide	C7:Propionamide:1000.00
			A.YNKDPSPLK.L	N	20.5	1060.56	9	26.2	531.299	2	28.51	28.7	72	25	33
			H.TIYIPSPTWGNHPK.I	N	19.17	1609.83	14	26.5	537.63	3	34.09	4.58	72	128	141
			K.GTPGDWSH.I	N	18.74	855.351	8	21.6	428.692	2	28.97	205	72	340	347
			K.NM(+15.99)GLYGER.V	N	17.93	954.423	8	26.7	478.231	2	29.11	568	72	254	261	Oxidation (M)	M2:Oxidation (M):1000.00
			T.EEGKPLVLDVVR.R	N	17.33	1352.77	12	19.6	677.404	2	34.02		72	44	55
			A.SGSLDADAQSVR.M	N	16.94	1204.57	12	34.1	603.312	2	29.47		72	225	236
			R.KVESQLK.L	N	16.9	830.486	7	25.2	416.261	2	26.38	488	72	277	283
Gamma carbonic anhydrase 1	1	gb|KMZ56823.1	K.QGMVASGSLVTENTK.I	Y	74.62	1520.75	15	-1.5	761.381	2	25.51		185	160	174
			R.VENETFIGTGATLLDGVVVEK.Q	Y	72.26	2190.14	21	4.3	731.058	3	27.19	8.53	185	139	159
			K.QGM(+15.99)VASGSLVTENTK.I	Y	71.34	1536.75	15	-0.3	769.38	2	24.9	9.88	185	160	174	Oxidation (M)	M3:Oxidation (M):1000.00
			K.IPSGEVWAGAPAK.F	N	70.69	1281.67	13	16	641.853	2	25.8	15.4	185	175	187
			R.TLM(+15.99)NVFDK.V	N	26.33	982.479	8	21.2	492.257	2	25.96		185	44	51	Oxidation (M)	M3:Oxidation (M):1000.00
Ferredoxin-NADP reductase (39)	39	gb|KMZ70342.1	K.ITGDDAPGETWHMVFSIEDQ(+.98)VPYR.E	Y	67.91	2763.25	24	-5.4	1382.62	2	34.89	182	87	101	124	Deamidation (NQ)	Q20:Deamidation (NQ):1000.00
			R.LYSIASSAIGDFGDSK.S	N	66.11	1629.79	16	0.7	815.902	2	39.18	135	87	147	162
			R.LVYTNDAGEEVK.G	Y	56.34	1336.65	12	16.6	669.344	2	30.09	399	87	171	182
			R.EGQSIGIIADGVDKK.G	Y	54.09	1528.81	15	-68.7	765.36	2	32.64	1880	87	125	139
			K.GIDDIM(+15.99)VSLAAK.D	Y	51.31	1247.64	12	2.2	624.83	2	33.54		87	333	344	Oxidation (M)	M6:Oxidation (M):1000.00
			K.KDNTYVYMC(+71.04)GLK.G	Y	50.56	1504.71	12	9.9	753.367	2	33.02	216	87	317	328	Propionamide	C9:Propionamide:1000.00
			R.EGQSIGIIADGVDK.K	Y	49.27	1400.71	14	-27.6	701.345	2	33.4	655	87	125	138
			K.KDNTYVYM(+15.99)C(+71.04)GLK.G	Y	46.72	1520.7	12	1.6	761.359	2	30.73	139	87	317	328	Oxidation (M); Propionamide	M8:Oxidation (M):1000.00;C9:Propionamide:1000.00
			K.GIDDIMVSLAAK.D	Y	46.6	1231.65	12	1.8	616.832	2	34.7	369	87	333	344
			K.KNVEGVTVNK.F	Y	46.25	1086.6	10	0.9	544.309	2	27.37	101	87	75	84
			K.DGIDWMQYK.R	Y	45.05	1154.51	9	11.9	578.268	2	34.18	117	87	345	353
			K.EMLM(+15.99)PVDPNATVIMLGTGTGIAPFR.A	Y	43.71	2646.32	25	-0.3	1324.17	2	35.21	218	87	207	231	Oxidation (M)	M4:Oxidation (M):14.04
			K.ITGDDAPGETWHM(+15.99)VFSIEDQ(+.98)VPYR.E	Y	43.47	2779.24	24	9.4	927.43	3	34.38	250	87	101	124	Oxidation (M); Deamidation (NQ)	M13:Oxidation (M):1000.00;Q20:Deamidation (NQ):1000.00
			K.ITGDDAPGETWHMVF.S	N	42.67	1674.73	15	-13.8	838.363	2	34.93	199	87	101	115
			K.EMLMPVDPNATVIMLGTGTGIAPFR.A	Y	42.66	2630.33	25	8.9	1316.18	2	35.55	114	87	207	231
			K.DGIDWM(+15.99)QYK.R	Y	42.54	1170.5	9	1.3	586.259	2	33.44	1500	87	345	353	Oxidation (M)	M6:Oxidation (M):1000.00
			D.PNATVIMLGTGTGIAPFR.A	Y	42.13	1814.97	18	6.7	908.499	2	34.8		87	214	231
			K.DNTYVYMC(+71.04)GLK.G	Y	42.09	1376.61	11	-12.6	689.304	2	33.55	197	87	318	328	Propionamide	C8:Propionamide:1000.00
			R.LVYTNDAGEEVKGV.C	Y	41.69	1492.74	14	17.9	747.391	2	29.27	23.4	87	171	184
			K.DNTYVYM(+15.99)C(+71.04)GLK.G	Y	40.88	1392.61	11	4.1	697.313	2	31.6	452	87	318	328	Oxidation (M); Propionamide	M7:Oxidation (M):1000.00;C8:Propionamide:1000.00
			K.EM(+15.99)LM(+15.99)PVDPNATVIMLGTGTGIAPFR.A	Y	39.04	2662.32	25	-7.6	1332.16	2	34.99	392	87	207	231	Oxidation (M)	M2:Oxidation (M):51.99;M4:Oxidation (M):29.98
			K.EM(+15.99)LMPVDPNATVIMLGTGTGIAPFR.A	Y	38.22	2646.32	25	-2.8	1324.16	2	35.32	218	87	207	231	Oxidation (M)	M2:Oxidation (M):32.28
			K.EMLMPVDPNATVIM(+15.99)LGTGTGIAPFR.A	Y	38.2	2646.32	25	0.8	1324.17	2	35.16	218	87	207	231	Oxidation (M)	M14:Oxidation (M):9.21
			K.EMLM(+15.99)PVDPNATVIM(+15.99)LGTGTGIAPFR.A	Y	37.1	2662.32	25	-10.2	1332.15	2	34.88	392	87	207	231	Oxidation (M)	M4:Oxidation (M):14.04;M14:Oxidation (M):15.12
			H.MVFSIEDQ(+.98)VPYR.E	Y	36.97	1483.7	12	16.6	742.87	2	34.35	73.9	87	113	124	Deamidation (NQ)	Q8:Deamidation (NQ):1000.00
			R.MAEYAEELWELLK.K	Y	36.94	1623.79	13	7.6	812.906	2	36.31	260	87	304	316
			R.M(+15.99)AEYAEELWELLK.K	Y	35.57	1639.78	13	-0.2	820.897	2	35.64	523	87	304	316	Oxidation (M)	M1:Oxidation (M):1000.00
			K.RLVYTNDAGEEVK.G	Y	34.71	1492.75	13	-3.2	747.381	2	29.85	536	87	170	182
			K.KAEQWNVEVY	Y	34.39	1264.61	10	-1.9	633.311	2	33.7	666	87	358	367
			K.NVEGVTVNK.F	Y	33.9	958.508	9	4.6	480.264	2	28.03	354	87	76	84
			Q.VTTTETGSPAK.V	Y	33.77	1090.55	11	9.8	546.288	2	24.55	7.86	87	58	68
			T.SSSLLYKEEFEK.M	N	32.47	1458.72	12	17.4	730.382	2	32.51	9.03	87	260	271
			K.EM(+15.99)LM(+15.99)PVDPNATVIM(+15.99)LGTGTGIAPFR.A	Y	32.33	2678.31	25	3.4	1340.17	2	34.66	428	87	207	231	Oxidation (M)	M2:Oxidation (M):1000.00;M4:Oxidation (M):1000.00;M14:Oxidation (M):1000.00
			D.PNATVIM(+15.99)LGTGTGIAPFR.A	Y	32.18	1830.97	18	-2.3	916.488	2	34.4		87	214	231	Oxidation (M)	M7:Oxidation (M):1000.00
			K.NPYIGR.C	Y	31.02	718.376	6	8.5	360.198	2	28.19	767	87	89	94
			V.YTNDAGEEVK.G	Y	30.71	1124.5	10	4.3	563.259	2	29.94	29.2	87	173	182
			N.ATVIM(+15.99)LGTGTGIAPFR.A	Y	29.09	1619.87	16	1.5	810.944	2	34.41		87	216	231	Oxidation (M)	M5:Oxidation (M):1000.00
			K.ITGDDAPGETWH.M	N	28.01	1297.56	12	10.4	649.793	2	30.55	22.3	87	101	112
			K.EKAPDNFR.L	Y	27.12	975.477	8	14.6	488.753	2	27.64	164	87	274	281
			R.LDFAVSR.E	N	21.66	806.429	7	-3.8	404.22	2	32.55	1140	87	282	288
			F.SIEDQ(+.98)VPYR.E	Y	20.34	1106.52	9	11.5	554.276	2	31.9	178	87	116	124	Deamidation (NQ)	Q5:Deamidation (NQ):1000.00
			Q.SIGIIADGVDKK.G	Y	19.94	1214.69	12	3.6	608.353	2	32.43		87	128	139
			K.APDNFR.L	Y	19.9	718.34	6	11.9	360.182	2	27.45	259	87	276	281
			A.SSAIGDFGDSK.S	N	19.73	1082.49	11	12.6	542.258	2	31.02	8.44	87	152	162
			K.ITGDDAPGETWHM(+15.99)VFSIEDQVPYR.E	Y	19.73	2778.26	24	-4.9	927.089	3	34.43		87	101	124	Oxidation (M)	M13:Oxidation (M):1000.00
			I.GIIADGVDKK.G	Y	19.34	1014.57	10	7.2	508.296	2	32.69	18.8	87	130	139
			R.C(+71.04)LLNTK.I	N	18.93	761.411	6	-8	381.709	2	29.75	861	87	95	100	Propionamide	C1:Propionamide:1000.00
			L.GTGTGIAPFR.A	N	18.46	975.514	10	14.9	488.771	2	32.49	6.72	87	222	231
			K.SVSLC(+71.04)VK.R	Y	17.64	805.437	7	10.7	403.73	2	30.89	258	87	163	169	Propionamide	C5:Propionamide:1000.00
			K.M(+15.99)YIQTR.M	N	17.56	826.401	6	14.6	414.214	2	27.34	875	87	298	303	Oxidation (M)	M1:Oxidation (M):1000.00
			R.EGQ(+.98)SIGIIADGVDK.K	Y	17.32	1401.7	14	20.4	701.871	2	33.3	229	87	125	138	Deamidation (NQ)	Q3:Deamidation (NQ):1000.00
			R.C(+71.04)LLN(+.98)TK.I	N	17.26	762.395	6	11.9	382.209	2	29.47	50.6	87	95	100	Propionamide; Deamidation (NQ)	C1:Propionamide:1000.00;N4:Deamidation (NQ):1000.00
			I.DDIM(+15.99)VSLAAK.D	Y	17.1	1077.54	10	14.1	539.784	2	33.68	10.1	87	335	344	Oxidation (M)	M4:Oxidation (M):1000.00
			K.MYIQTR.M	N	16.66	810.406	6	12.2	406.215	2	29.48	567	87	298	303
			K.MFFEK.H	N	16.07	700.325	5	17.7	701.345	1	33.82		87	237	241
OEE-PsbP (40)	40	gb|KMZ57551.1	R.TDSEGGFDSSAVATANILETSTTEVDGK.K	Y	82.34	2801.27	28	3	1401.65	2	35.65	275	26999
			K.HQLITAAVSN(+.98)GK.V	Y	77.03	1238.66	12	1.2	620.339	2	32.46	2720	26418	Deamidation (NQ)	N10:Deamidation (NQ):192.66
			R.TADGDEGGKHQLITAAVSN(+.98)GK.V	Y	73.99	2069	21	1.3	690.676	3	32.57	569	26438	Deamidation (NQ)	N19:Deamidation (NQ):89.48
			R.TDSEGGFDSSAVATANILETSTTEVDGKK.Y	Y	54.03	2929.37	29	16.5	977.479	3	35.48	262	26971
			K.EREFSGQVIR.Y	Y	53.11	1219.63	10	4.9	610.826	2	32.99	155	26502
			A.VYGESANVFGK.Q	Y	49.26	1169.57	11	-2	585.792	2	34.39	3170	26782
			N.ILETSTTEVDGK.K	Y	38.77	1291.65	12	-2.2	646.831	2	31.91	550	26306
			R.RSVENATSSFNVV	Y	34.91	1408.69	13	0.8	705.355	2	34.94	333	26880
			R.EFSGQVIR.Y	Y	34.9	934.487	8	-0.5	468.251	2	33.48	3960	26590
			Q.FDYLLGK.Q	N	30.97	854.454	7	6.3	428.237	2	35.27	593	26934
			R.QFDYLLGK.Q	N	26.57	982.512	8	4.3	492.266	2	35.35	1610	26948
			R.TDSEGGFDSSAVATAN.I	Y	20.08	1527.63	16	7.9	764.83	2	32.79	78.7	26472
			N.ILETSTTEVDGKK.Y	Y	17.7	1419.75	13	12.1	474.262	3	31.08	178	26143
PsbP-like protein 1 (21)	21	gb|KMZ62962.1	K.LIEAAEHDVDGQK.Y	Y	75.72	1423.69	13	-12.5	712.846	2	30.19	880	26370
			R.HALGVVTIGN(+.98)GR.F	Y	70.6	1193.65	12	-8.5	597.828	2	32.84	468	27880	Deamidation (NQ)	N10:Deamidation (NQ):1000.00
			K.DLGSPQEVSEALINR.V	N	70.48	1626.82	15	-20.1	814.402	2	34.29	402	28494
			K.DVIEPLESVSVNIIPTLK.Q	N	63.35	1965.1	18	-20.2	983.539	2	35.55	183	28978
			K.DLGSPQ(+.98)EVSEALINR.V	N	55.58	1627.81	15	-4.1	814.907	2	34.43	225	28551	Deamidation (NQ)	Q6:Deamidation (NQ):64.00
			R.HALGVVTIGNGR.F	Y	55.08	1192.67	12	-8.8	597.336	2	32.65	22.9	27818
			I.EAAEHDVDGQK.Y	Y	53.95	1197.53	11	-2.7	599.769	2	30.11	34.9	26354
			L.IEAAEHDVDGQK.Y	Y	51.76	1310.61	12	2.1	656.314	2	30.18	9.73	26368
			K.YYTFEFLAR.A	Y	49.37	1208.59	9	-9.3	605.295	2	35.13	172	28770
			R.FYTLTTGANER.R	N	44.43	1271.61	11	-7.1	636.81	2	33.15	403	27962
			S.PQEVSEALINR.V	N	28.77	1254.66	11	-2.8	628.334	2	34.3	11.7	28498
			R.APNFTR.H	N	24.09	704.361	6	-7.1	353.185	2	29.03	113	25674
			R.VLAPSTQK.T	Y	22.26	842.486	8	-8.3	422.247	2	27.5	82.6	24418
			K.VKDSLHK.V	Y	16.59	825.471	7	7.5	413.746	2	25.75	9.62	22914
			E.AAEHDVDGQK.Y	Y	16.56	1068.48	10	-7.4	535.245	2	30.09	10	26351
			K.IFEVK.S	N	16.18	634.369	5	-30.6	635.357	1	32.22	759	27666
RuBisCO (27)	27	gb|KMZ56152.1	K.LPM(+15.99)FGC(+71.04)TDATQVLAEVQEC(+71.04)K.K	N	70.75	2340.08	20	-11.8	781.025	3	29.23	65.7	22732	Oxidation (M); Propionamide	M3:Oxidation (M):1000.00;C6:Propionamide:1000.00;C19:Propionamide:1000.00
			K.LPMFGC(+71.04)TDATQVLAEVQEC(+71.04)K.K	N	60.89	2324.09	20	-13.6	775.692	3	29.65		22816	Propionamide	C6:Propionamide:1000.00;C19:Propionamide:1000.00
			K.KFETFSYLPTFTDEELIK.E	N	49.74	2207.1	18	-16.8	1104.54	2	30.07	249	22894
			K.FETFSYLPTFTDEELIK.E	N	45.8	2079.01	17	-13.9	1040.5	2	30.36	321	22954
			R.EHGITPGYYDGR.Y	Y	40.8	1363.62	12	-53	682.779	2	27.13	119	22283
			C.M(+15.99)EVWPPEGLK.K	N	40.65	1200.58	10	-12.5	601.292	2	28.79	136	22634	Oxidation (M)	M1:Oxidation (M):1000.00
			I.TPGYYDGR.Y	N	33.82	927.409	8	-8.8	464.707	2	27.08	17.5	22275
			F.SYLPTFTDEELIK.E	N	33.7	1554.78	13	-17.1	778.385	2	29.49	63.5	22786
			K.AYPEYFAR	N	33.09	1015.48	8	-19.4	508.736	2	28.26	225	22514
			K.KAYPEYFAR	N	28.14	1143.57	9	-11.9	572.786	2	28.02	23.1	22454
			R.N(+.98)GWVPC(+71.04)IEFAK.D	N	25.53	1334.63	11	-7.7	668.319	2	29.41	144	22770	Deamidation (NQ); Propionamide	N1:Deamidation (NQ):1000.00;C6:Propionamide:1000.00
			K.DGFITR.E	N	24.42	707.36	6	-33.8	708.344	1	27.9	552	22428
			R.NGWVPC(+71.04)IEFAK.D	N	22.52	1333.65	11	-7.6	667.827	2	29.38	11	22763	Propionamide	C6:Propionamide:1000.00
			K.EVDYLIR.N	N	19.72	906.481	7	-14.6	454.241	2	28.57	301	22586
RuBisCO small subunit (31)	31	gb|KMZ72699.1	K.KFETFSYLPTFTDEELIK.E	N	63.9	2207.1	18	-4.1	736.706	3	35.84	658	32	69	86
			R.EHGNTPGYYDGR.Y	N	58.94	1364.57	12	0.7	683.295	2	30.11		32	111	122
			K.LPM(+15.99)FGC(+71.04)TDATQVLAEVQEC(+71.04)K.K	N	49.94	2340.08	20	-7.2	1171.04	2	35.48	216	32	129	148	Oxidation (M); Propionamide	M3:Oxidation (M):1000.00;C6:Propionamide:1000.00;C19:Propionamide:1000.00
			K.FETFSYLPTFTDEELIK.E	N	46.18	2079.01	17	4.5	1040.52	2	36.27	1550	32	70	86
			F.SYLPTFTDEELIK.E	N	40.57	1554.78	13	-14.7	778.387	2	35.58	761	32	74	86
			K.KAYPEYFAR.I	N	36.83	1143.57	9	-7.5	572.789	2	33.73	609	32	149	157
			C.M(+15.99)EVWPPEGLK.K	N	36.43	1200.58	10	-13.5	601.292	2	35.02		32	59	68	Oxidation (M)	M1:Oxidation (M):1000.00
			C.MEVWPPEGLK.K	N	35.63	1184.59	10	-5.5	593.299	2	35.2	348	32	59	68
			F.IAHKPTNYV	Y	32.6	1041.56	9	-4.4	521.785	2	31.49	2390	32	173	181
			R.IIGFDNK.R	N	27.81	805.433	7	-26	403.714	2	34.13	10500	32	158	164
			R.NGWVPC(+71.04)IEFAK.D	N	26.74	1333.65	11	-14	667.822	2	35.53		32	94	104	Propionamide	C6:Propionamide:1000.00
			K.AYPEYFAR.I	N	23.14	1015.48	8	-2.2	508.744	2	34.44	3620	32	150	157
			R.IIGFDNKR.Q	N	22	961.534	8	-1.5	481.774	2	33.39	1530	32	158	165
			R.YWTMWK.L	N	20.51	913.416	6	-2.6	457.714	2	35.62	769	32	123	128
			N.TPGYYDGR.Y	N	18.86	927.409	8	-2.4	464.711	2	30.67	292	32	115	122
			K.EVDYLIR.N	N	18.4	906.481	7	-42.3	454.229	2	34.71	11300	32	87	93
			K.DGFITR.E	N	16.97	707.36	6	2.3	354.688	2	32.74		32	105	110
			R.YWTM(+15.99)WK.L	N	16.83	929.411	6	1.9	465.713	2	34.92	3240	32	123	128	Oxidation (M)	M4:Oxidation (M):1000.00
			R.IIGFDN(+.98)KR.Q	N	15.58	962.519	8	-1.4	482.266	2	33.44		32	158	165	Deamidation (NQ)	N6:Deamidation (NQ):1000.00
RuBisCo activase (28)	28	gb|KMZ57183.1	R.VPIIVTGNDFSTLYAPLIR.D	N	80.12	2088.16	19	11.3	697.069	3	26.43	327	125	230	248
			R.VQLADQYLSSAALGDANADAIK.A	Y	75.81	2233.12	22	4.5	745.385	3	25.34	678	125	362	383
			K.LGINPIM(+15.99)MSAGELESGNAGEPAK.L	N	71.91	2301.1	23	6.3	768.045	3	25.49	95.3	125	134	156	Oxidation (M)	M7:Oxidation (M):12.28
			R.VPIIVTGN(+.98)DFSTLYAPLIR.D	N	69.37	2089.15	19	5.2	1045.59	2	26.41		125	230	248	Deamidation (NQ)	N8:Deamidation (NQ):1000.00
			K.LGINPIMMSAGELESGNAGEPAK.L	N	66.11	2285.1	23	1.6	762.71	3	25.88	34.3	125	134	156
			K.LLEYGNMLVQEQENVK.R	Y	65.34	1905.95	16	-0.9	953.982	2	25.4	72.9	125	345	360
			K.LLEYGNM(+15.99)LVQEQENVK.R	Y	63.78	1921.95	16	9.3	961.989	2	24.86	318	125	345	360	Oxidation (M)	M7:Oxidation (M):1000.00
			K.LGINPIM(+15.99)M(+15.99)SAGELESGNAGEPAK.L	N	63.35	2317.09	23	5.8	773.376	3	25.01	241	125	134	156	Oxidation (M)	M7:Oxidation (M):1000.00;M8:Oxidation (M):1000.00
			K.LLEYGNM(+15.99)LVQEQENVKR.V	Y	62.1	2078.05	17	3.1	693.692	3	24.7	146	125	345	361	Oxidation (M)	M7:Oxidation (M):1000.00
			K.MC(+71.04)C(+71.04)LFINDLDAGAGR.M	N	61.99	1739.78	15	5.3	870.902	2	25.73		125	174	188	Propionamide	C2:Propionamide:1000.00;C3:Propionamide:1000.00
			K.LVDTFPGQSIDFFGALR.A	Y	61.52	1881.96	17	3.9	941.992	2	26.51	336	125	285	301
			K.WGHLAFDM(+15.99)SDDQQDITR.G	N	58.39	2049.89	17	14.2	684.312	3	24.91		125	22	38	Oxidation (M)	M8:Oxidation (M):1000.00
			K.M(+15.99)C(+71.04)C(+71.04)LFINDLDAGAGR.M	N	58	1755.77	15	5.8	878.899	2	25.48	202	125	174	188	Oxidation (M); Propionamide	M1:Oxidation (M):1000.00;C2:Propionamide:1000.00;C3:Propionamide:1000.00
			K.WVSGIGVSDIGK.K	Y	55	1216.65	12	5.9	609.333	2	25.13	239	125	312	323
			K.DGYYIAPAFM(+15.99)DK.L	N	52.95	1405.62	12	8.2	703.824	2	25.09	365	125	81	92	Oxidation (M)	M10:Oxidation (M):1000.00
			R.VQLADQ(+.98)YLSSAALGDANADAIK.A	Y	51.76	2234.11	22	10.1	745.717	3	25.44		125	362	383	Deamidation (NQ)	Q6:Deamidation (NQ):4.08
			R.SDNVEKDDIVK.L	Y	50.11	1260.62	11	8.9	631.323	2	21.15	266	125	274	284
			K.DGYYIAPAFMDK.L	N	49.92	1389.63	12	7.6	695.826	2	25.55	221	125	81	92
			K.SFQC(+71.04)ELVFAK.L	N	46.36	1241.61	10	9.1	621.819	2	25.33	568	125	124	133	Propionamide	C4:Propionamide:1000.00
			K.LLEYGN(+.98)M(+15.99)LVQEQENVK.R	Y	45.65	1922.93	16	2.6	962.475	2	24.99		125	345	360	Deamidation (NQ); Oxidation (M)	N6:Deamidation (NQ):42.89;M7:Oxidation (M):1000.00
			R.IGVC(+71.04)TGIFR.S	Y	41.55	1035.55	9	5.8	518.787	2	25.28	413	125	265	273	Propionamide	C4:Propionamide:1000.00
			K.WVSGIGVSDIGKK.L	Y	41.18	1344.74	13	4.8	673.381	2	24.82	40.9	125	312	324
			K.EGPPSFEQPK.M	Y	40.3	1114.53	10	8.4	558.277	2	22.82	1380	125	330	339
			K.N(+.98)FM(+15.99)TLPNIK.I	N	33.4	1093.55	9	5.7	547.784	2	25.03		125	100	108	Deamidation (NQ); Oxidation (M)	N1:Deamidation (NQ):57.25;M3:Oxidation (M):1000.00
			R.VPIIVTGNDFSTLYAPL.I	N	31.96	1818.98	17	-4	910.492	2	26.62	15.4	125	230	246
			R.VPIIVTGNDFSTL.Y	N	26.23	1374.74	13	-16	688.366	2	26.05	59.2	125	230	242
			K.FYWAPNRDDR.I	Y	21.86	1338.61	10	4.2	670.315	2	24.62	53.7	125	255	264
			R.VYDDEVR.K	N	21.04	894.408	7	10.5	448.216	2	20.41	128	125	304	310
			R.EAADIIK.K	N	19.72	758.417	7	-0.7	380.216	2	22.1	81.8	125	164	170
			K.NFMTLPNIK.I	N	18.99	1076.57	9	3	539.293	2	25.57		125	100	108
			K.NFM(+15.99)TLPNIK.I	N	18.05	1092.56	9	13.3	547.296	2	24.86	369	125	100	108	Oxidation (M)	M3:Oxidation (M):1000.00
			K.FYWAPNR.D	Y	15.79	952.456	7	-10	477.23	2	25.04	156	125	255	261
RuBisCO large subunit,P (38)	38	gb|AIZ98377.1	K.LTYYTPEYETK.D	N	62.48	1406.66	11	8.3	704.343	2	35.09	258	15	22	32
			K.TFQGPPHGIQVER.D	N	61.8	1464.75	13	4.1	733.384	2	34.64	203	15	147	159
			R.M(+15.99)SGGDHIHSGTVVGK.L	N	55.52	1496.7	15	7.1	499.912	3	31.84	30.8	15	320	334	Oxidation (M)	M1:Oxidation (M):1000.00
			R.GGLDFTKDDENVNSQPFM(+15.99)R.W	N	49.54	2184.97	19	4.8	729.336	3	35.23	52	15	195	213	Oxidation (M)	M18:Oxidation (M):1000.00
			K.EIKFEFKPVDTLD.N	N	48.8	1579.81	13	-3.6	790.911	2	35.96	17.2	15	464	476
			R.DNGLLLHIHR.A	N	44	1186.66	10	-0.9	594.335	2	35.26	12.7	15	286	295
			R.EM(+15.99)TLGFVDLLR.D	N	41.11	1308.67	11	-1.7	655.344	2	36.85	8.64	15	340	350	Oxidation (M)	M2:Oxidation (M):1000.00
			K.FEFKPVDTLD.N	N	40.1	1209.59	10	-2.7	605.802	2	35.93	320	15	467	476
			K.YGRPLLGC(+71.04)TIKPK.L	N	39.79	1515.86	13	7.6	506.298	3	34.83	21.5	15	165	177	Propionamide	C8:Propionamide:1000.00
			R.AMHAVIDR.Q	N	39.51	911.465	8	-4.2	456.738	2	33.28	65.5	15	296	303
			R.DN(+.98)GLLLHIHR.A	N	39.34	1187.64	10	9.3	594.833	2	35.36	19.9	15	286	295	Deamidation (NQ)	N2:Deamidation (NQ):1000.00
			R.EMTLGFVDLLR.D	N	38.95	1292.68	11	5.6	647.351	2	37.24	5.94	15	340	350
			K.DTDILAAFR.V	N	38.39	1020.52	9	6	511.272	2	36.41	442	15	33	41
			R.DDYIEKDR.S	N	35.35	1052.48	8	4.5	527.248	2	32.44	40.8	15	351	358
			R.PLLGC(+71.04)TIKPK.L	N	30.14	1139.67	10	6.6	570.848	2	34.96	20.1	15	168	177	Propionamide	C5:Propionamide:1000.00
			R.AM(+15.99)HAVIDR.Q	N	22.95	927.46	8	2.9	464.738	2	31.72	64	15	296	303	Oxidation (M)	M2:Oxidation (M):1000.00
			K.NHGM(+15.99)HFR.V	N	21.28	913.398	7	3	457.707	2	30.7	33	15	306	312	Oxidation (M)	M4:Oxidation (M):1000.00
RuBisCO small subunit (20)	20	gb|KMZ72699.1	K.LPM(+15.99)FGC(+71.04)TDATQVLSEVQEC(+71.04)KK.A	N	64.31	2484.17	21	14.4	829.076	3	35.08	838	20	129	149	Oxidation (M); Propionamide	M3:Oxidation (M):1000.00;C6:Propionamide:1000.00;C19:Propionamide:1000.00
			R.QVQC(+71.04)VSFVASKPVGYN	N	63.72	1795.89	16	1.1	898.955	2	34.5	5080	20	166	181	Propionamide	C4:Propionamide:1000.00
			K.KFETFSYLPPLTDEELLKEVDYLIR.N	N	60.81	3057.59	25	10.1	1020.22	3	36.92	730	20	69	93
			R.EHGNTPGYYDGR.Y	N	58.65	1364.57	12	9.5	683.301	2	30.93		20	111	122
			K.LPM(+15.99)FGC(+71.04)TDATQVLSEVQEC(+71.04)K.K	N	51.05	2356.07	20	5	1179.05	2	35.32	787	20	129	148	Oxidation (M); Propionamide	M3:Oxidation (M):1000.00;C6:Propionamide:1000.00;C19:Propionamide:1000.00
			K.KFETFSYLPPLTDEELLK.E	N	49.12	2169.12	18	5.8	724.053	3	35.9	2530	20	69	86
			K.LPMFGC(+71.04)TDATQVLSEVQEC(+71.04)KK.A	N	47.76	2468.18	21	13.3	823.743	3	35.36	567	20	129	149	Propionamide	C6:Propionamide:1000.00;C19:Propionamide:1000.00
			R.QVQC(+71.04)VSFVASKPVGYN(+.98)	N	47.24	1796.88	16	13.2	899.457	2	34.63		20	166	181	Propionamide; Deamidation (NQ)	C4:Propionamide:1000.00;N16:Deamidation (NQ):61.26
			K.LPMFGC(+71.04)TDATQVLSEVQEC(+71.04)K.K	N	42.34	2340.08	20	6.5	1171.05	2	35.64	385	20	129	148	Propionamide	C6:Propionamide:1000.00;C19:Propionamide:1000.00
			K.KAYPEYFTR.I	N	40.67	1173.58	9	-0.9	587.798	2	33.97	3590	20	149	157
			K.FETFSYLPPLTDEELLKEVDYLIR.N	N	39.87	2929.5	24	11.9	977.519	3	37.27	376	20	70	93
			K.FETFSYLPPLTDEELLK.E	N	35.74	2041.03	17	5.1	1021.53	2	36.34	1630	20	70	86
			R.NGWVPC(+71.04)IEFAK.D	N	33.22	1333.65	11	5.8	667.836	2	35.52		20	94	104	Propionamide	C6:Propionamide:1000.00
			F.SYLPPLTDEELLK.E	N	32.61	1516.8	13	9.6	759.416	2	35.52	447	20	74	86
			K.AYPEYFTR.I	N	30.27	1045.49	8	-10.4	523.745	2	34.41		20	150	157
			R.YWTMWK.L	N	29.9	913.416	6	9.1	457.719	2	35.66	1660	20	123	128
			F.VASKPVGYN	N	28.39	933.492	9	2.9	467.755	2	29.2	361	20	173	181
			R.QVQC(+71.04)VSFVASK.P	N	27.7	1265.64	11	7.8	633.834	2	33.82	891	20	166	176	Propionamide	C4:Propionamide:1000.00
			R.IIGFDNKR.Q	N	27.16	961.534	8	5.3	481.777	2	33.87		20	158	165
			R.IIGFDNK.R	N	26.59	805.433	7	9.6	403.728	2	34.33		20	158	164
			C.M(+15.99)KVWPPEGLK.K	Y	26.07	1199.64	10	3.9	600.828	2	34.05		20	59	68	Oxidation (M)	M1:Oxidation (M):1000.00
			N.TPGYYDGR.Y	N	25.45	927.409	8	12.7	464.717	2	30.5	97	20	115	122
			R.YWTM(+15.99)WK.L	N	24.38	929.411	6	12.1	465.718	2	34.93	3790	20	123	128	Oxidation (M)	M4:Oxidation (M):1000.00
			F.SYLPPLTDEELLKEVDYLIR.N	N	22.61	2405.27	20	15.4	802.777	3	36.82	96.2	20	74	93
			K.EVDYLIR.N	N	16.89	906.481	7	7.2	454.251	2	35.95		20	87	93
RuBisCO small subunit (32)	32	gb|KMZ72699.1	K.LPM(+15.99)FGC(+71.04)TDATQVLAEVQEC(+71.04)K.Q	N	68.68	2340.08	20	7.6	1171.06	2	36.3	82.8	31	71	90	Oxidation (M); Propionamide	M3:Oxidation (M):1000.00;C6:Propionamide:1000.00;C19:Propionamide:1000.00
			R.EHGNTPGYYDGR.Y	N	55.75	1364.57	12	0.9	683.295	2	32.04	242	31	53	64
			K.FETFSYLPTFTDEELIK.E	N	44.67	2079.01	17	11.2	1040.52	2	37.08	175	31	12	28
			S.YLPTFTDEELIK.E	N	37.73	1467.75	12	6.2	734.887	2	36.34	103	31	17	28
			M(+15.99)EVWPPEGLK.K	N	36.63	1200.58	10	16.6	601.31	2	35.8	1010	31	1	10	Oxidation (M)	M1:Oxidation (M):1000.00
			Y.LPTFTDEELIK.E	N	33.51	1304.69	11	15.8	653.361	2	36.15	125	31	18	28
			F.SYLPTFTDEELIK.E	N	29.16	1554.78	13	-3.1	778.396	2	36.37	462	31	16	28
			K.KFETFSYLPTFTDEELIK.E	N	28.71	2207.1	18	5.6	736.713	3	36.69	109	31	11	28
			R.IIGFDNKR.Q	N	26.82	961.534	8	17.2	481.783	2	34.78	895	31	100	107
			MEVWPPEGLK.K	N	24.8	1184.59	10	2.1	593.303	2	36.01	135	31	1	10
			Q.AYPEYFAR.I	N	24.74	1015.48	8	15.5	508.753	2	35.35	1900	31	92	99
			R.IIGFDNK.R	N	23.98	805.433	7	-0.3	403.724	2	35.26	3640	31	100	106
			K.EVDYLIR.N	N	18.68	906.481	7	-3.5	454.246	2	35.64	3260	31	29	35
			R.NGWVPC(+71.04)IEFAK.D	N	18.43	1333.65	11	10.4	667.839	2	36.38		31	36	46	Propionamide	C6:Propionamide:1000.00
			K.QAYPEYFAR.I	Y	16.82	1143.53	9	31.6	572.793	2	34.94	153	31	91	99
OEE protein 3	2	gb|KMZ70530.1	K.LGGPPPPSGGLPGTLNSDEAR.D	Y	85.93	1988	21	0	995.005	2	25.14	1900	388	87	107
			K.SSTDAVTSYAASK.S	Y	67.93	1286.6	13	4.3	644.309	2	22.13	59.2	388	205	217
			R.FFLQPLPPVQALER.A	Y	61.54	1653.92	14	2.9	827.972	2	26.75	3790	388	117	130
			K.SALDDLFAK.L	N	43.71	978.502	9	-2.1	490.257	2	25.95	552	388	218	226
			K.LGGPPPPSGGLPGTLN(+.98)SDEAR.D	Y	42.53	1988.98	21	17.9	664.013	3	25.2		388	87	107	Deamidation (NQ)	N16:Deamidation (NQ):1000.00
			K.AWPYVQNDLR.L	N	41.14	1260.63	10	3.8	631.322	2	25.58	965	388	149	158
			K.AWPYVQ(+.98)NDLR.L	N	37.3	1261.61	10	9	631.817	2	25.72		388	149	158	Deamidation (NQ)	Q6:Deamidation (NQ):0.00
			R.FFLQPLPPVQAL.E	Y	36.74	1368.78	12	6	685.402	2	27.23	126	388	117	128
			R.DLDLPLSDR.F	N	32.27	1042.53	9	5.5	522.275	2	25.51	1000	388	108	116
			K.LDELDYAAK.M	Y	29.68	1036.51	9	12	519.267	2	24.66	1350	388	194	202
			K.ESKDDILK.V	Y	17.06	946.497	8	4.7	474.258	2	22.98	341	388	133	140
LHCII Chl a/b binding protein	3	gb|KMZ57168.1	R.TAENFSNSTGEQGYPGGK.F	Y	75.88	1842.8	18	10.1	922.418	2	24.34	51.9	19450
			K.FFDPLSFAGTIQ.N	Y	43.1	1341.66	12	29.1	671.857	2	27.57	29.2	20164
			R.TAENFSNSTGEQGYPGGK.F	Y	75.88	1842.8	18	10.1	922.418	2	24.34	51.9	19450
			K.FFDPLSFAGTIQ.N	Y	43.1	1341.66	12	29.1	671.857	2	27.57	29.2	20164
Ascorbate peroxidase 4 (22)	22	gb|KMZ62361.1	K.GGPLSYSDLVQLAAQSAVK.R	Y	82.67	1903.01	19	2.7	952.512	2	34.93	523	89	171	189
			K.EHQDLIPSILTLALNDAM(+15.99)TYDK.S	Y	71.73	2516.25	22	12.1	839.766	3	35.83	59.8	89	105	126	Oxidation (M)	M18:Oxidation (M):1000.00
			R.ETVSQTDYEVDLITTLTK.L	N	69.05	2055.03	18	3.5	1028.52	2	35.27		89	302	319
			R.SRETVSQTDYEVDLITTLTK.L	N	68.83	2298.16	20	12.1	767.07	3	34.72	43.4	89	300	319
			K.GGPLSYSDLVQ(+.98)LAAQSAVK.R	Y	59.45	1903.99	19	3.5	953.005	2	35.05	201	89	171	189	Deamidation (NQ)	Q11:Deamidation (NQ):33.81
			K.FSAVGFGPR.Q	Y	48.6	936.482	9	11	937.499	1	33.5	176	89	256	264
			K.INYEAYTYPIK.K	Y	45.23	1373.69	11	10.8	687.858	2	33.57		89	327	337
			K.SKQEIDM(+15.99)YSK.G	Y	44.82	1243.58	10	5.1	622.798	2	27.24	210	89	161	170	Oxidation (M)	M7:Oxidation (M):1000.00
			K.SKQEIDMYSK.G	Y	41.49	1227.58	10	11.7	614.805	2	29.21	19.2	89	161	170
			R.SDAQEPDPEGR.V	Y	40.28	1199.51	11	10.7	600.766	2	25.8	84	89	230	240
			L.SYSDLVQLAAQSAVK.R	Y	36.08	1578.83	15	6.6	790.425	2	34.37		89	175	189
			K.ETLGNTVK.E	Y	31.25	860.46	8	7.9	431.241	2	27.88	51.7	89	97	104
			K.EHQDLIPSILTL.A	Y	30.61	1377.75	12	5.9	689.886	2	35.61	6.96	89	105	116
			R.TFLNSAIK.K	Y	29.02	892.502	8	14.5	447.265	2	33.42	231	89	191	198
			R.QLAVM(+15.99)SAFLGPDQLATESLLQSDPEVKPWVEK.Y	Y	28.95	3541.8	32	5.8	1181.61	3	34.96	40.7	89	265	296	Oxidation (M)	M5:Oxidation (M):1000.00
			K.EHQDLIPSILTLA.L	Y	28.36	1448.79	13	13.7	725.411	2	35.59	7.16	89	105	117
			M.SAFLGPDQLATESLLQSDPEVKPWVEK.Y	Y	27.96	2983.52	27	15.2	995.528	3	34.75	27	89	270	296
			F.LGPDQLATESLLQSDPEVKPWVEK.Y	Y	24.51	2678.38	24	19.2	893.818	3	34.39	39.8	89	273	296
			R.TFLN(+.98)SAIK.K	Y	23.6	893.486	8	16.2	447.757	2	33.04	24.8	89	191	198	Deamidation (NQ)	N4:Deamidation (NQ):1000.00
			K.GGTLYTAYGSTGQWGLFDR.Q	Y	22.17	2048.96	19	10.4	1025.5	2	34.67		89	207	225
			R.FSSELSR.L	Y	19.47	824.403	7	17.4	413.216	2	29.59	330	89	139	145
			K.LSC(+71.04)LGQK.I	N	19.18	818.432	7	5.8	410.226	2	28.17	126	89	320	326	Propionamide	C3:Propionamide:1000.00
			Y.GSTGQWGLFDR.Q	N	18.61	1222.57	11	18.7	612.305	2	34.22	19	89	215	225
			R.TFLN(+.98)SAIKK.C	Y	17.18	1021.58	9	7.3	511.801	2	31.3	8.67	89	191	199	Deamidation (NQ)	N4:Deamidation (NQ):1000.00
			K.RTFLNSAIK.K	Y	16.27	1048.6	9	18.8	525.319	2	32.59	31	89	190	198
			R.VPQWSK.A	Y	15.99	743.397	6	18.4	372.712	2	29.6	77.4	89	241	246
			A.ADLIQR.R	N	15	714.402	6	14.7	358.214	2	29.24	86.1	89	80	85
Peroxidase (23)	23	gb|KMZ56929.1	K.IEEAC(+71.04)PGVFSC(+71.04)ADIVAVAAR.D	Y	72.87	2162.05	20	7.7	1082.04	2	34.8	8.49	102	123	142	Propionamide	C5:Propionamide:1000.00;C11:Propionamide:1000.00
			K.SN(+.98)GLDETDM(+15.99)VALSGAHTIGK.S	Y	68.9	2031.94	20	24.9	678.338	3	33.19	27.1	102	190	209	Deamidation (NQ); Oxidation (M)	N2:Deamidation (NQ):1000.00;M9:Oxidation (M):1000.00
			K.M(+15.99)GDIHDLTGSAGEIR.K	Y	65.39	1586.74	15	21.7	794.392	2	32.18	31.4	102	314	328	Oxidation (M)	M1:Oxidation (M):1000.00
			K.SNGLDETDM(+15.99)VALSGAHTIGK.S	Y	64.93	2030.96	20	9	677.999	3	33.12	14.3	102	190	209	Oxidation (M)	M9:Oxidation (M):1000.00
			K.GSM(+15.99)FGFEIIDDIK.A	Y	62.85	1486.7	13	0.8	744.359	2	35.24	125	102	108	120	Oxidation (M)	M3:Oxidation (M):1000.00
			K.MGDIHDLTGSAGEIR.K	Y	56.75	1570.74	15	5.1	786.382	2	33.27	4.06	102	314	328
			K.GSMFGFEIIDDIK.A	Y	54.26	1470.71	13	13.2	736.37	2	35.71	7.24	102	108	120
			S.N(+.98)GLDETDM(+15.99)VALSGAHTIGK.S	Y	48.31	1944.91	19	15.5	649.321	3	33.36	21.6	102	191	209	Deamidation (NQ); Oxidation (M)	N1:Deamidation (NQ):1000.00;M8:Oxidation (M):1000.00
			K.SN(+.98)GLDETDMVALSGAHTIGK.S	Y	46.47	2015.95	20	18.2	673.002	3	33.97	17.6	102	190	209	Deamidation (NQ)	N2:Deamidation (NQ):1000.00
			R.SDIPIPDSDVDELIAIFK.S	Y	45.36	1986.02	18	-1.6	994.015	2	36.31	59.7	102	172	189
			K.TDKLVLDYAK.D	Y	35.99	1164.64	10	8.7	583.332	2	33.14	9.28	102	289	298
			K.FDNNYFK.L	Y	33.86	946.418	7	19.4	474.226	2	32.99	52.9	102	260	266
			K.LVLDYAK.D	Y	19.44	820.469	7	25.6	411.252	2	33.18	44.6	102	292	298
			R.KAAALIR.L	Y	15.48	741.486	7	29.5	371.761	2	29.44	29.6	102	68	74
Peroxidase (24)	24	gb|KMZ56929.1	K.SN(+.98)GLDETDMVALSGAHTIGK.S	Y	60.23	2015.95	20	15.2	673	3	33.91		74	190	209	Deamidation (NQ)	N2:Deamidation (NQ):1000.00
			R.SDIPIPDSDVDELIAIFK.S	Y	52.03	1986.02	18	3.4	994.02	2	36.33	26.8	74	172	189
			K.M(+15.99)GDIHDLTGSAGEIR.K	Y	51.18	1586.74	15	11.9	794.385	2	31.97	19.6	74	314	328	Oxidation (M)	M1:Oxidation (M):1000.00
			K.GSMFGFEIIDDIK.A	Y	50.1	1470.71	13	9	736.367	2	35.67	23.2	74	108	120
			K.GSM(+15.99)FGFEIIDDIK.A	Y	49.03	1486.7	13	6.2	744.362	2	35.18	25.7	74	108	120	Oxidation (M)	M3:Oxidation (M):1000.00
			K.FDNNYFK.L	Y	28.8	946.418	7	5.5	474.219	2	32.87	34.8	74	260	266
			K.LVLDYAK.D	Y	18.7	820.469	7	8.5	411.245	2	33.06	77	74	292	298
			R.KAAALIR.L	Y	16.41	741.486	7	12.5	371.755	2	29.33	12.6	74	68	74
PPIase-cyclophilin superfamily (5)	5	gb|KMZ56118.1	R.IVIELFSDVTPR.T	Y	40.06	1387.77	12	-15.7	694.882	2	30.97		169	19	30
eIF-5A-2 protein (16)	16	gb|KMZ65349.1	K.KLEDIVPSSHNSDVPHVNR.T	Y	84.69	2142.08	19	13.3	715.044	3	24.81	14.4	134	70	88
			K.DLVVSVM(+15.99)SAM(+15.99)GEEQIC(+71.04)GLK.D	N	80.32	2110.99	19	11.6	1056.52	2	25.66	10.7	134	136	154	Oxidation (M); Propionamide	M7:Oxidation (M):1000.00;M10:Oxidation (M):1000.00;C16:Propionamide:1000.00
			R.TDYQLIDISEDGFVSLLTEN(+.98)GNTK.D	N	66.48	2672.27	24	18	891.78	3	26.99	16.1	134	89	112	Deamidation (NQ)	N20:Deamidation (NQ):11.10
			K.LEDIVPSSHNSDVPHVNR.T	Y	62.23	2013.99	18	10.1	672.343	3	24.86		134	71	88
			K.DDLRLPTDETLLSQIK.D	Y	59.56	1855.99	16	15.1	929.016	2	26.18	8.65	134	113	128
			R.LPTDETLLSQIK.D	Y	59.16	1356.75	12	14.7	679.392	2	26.03	81.7	134	117	128
			R.TDYQLIDISEDGFVSLLTENGNTK.D	N	51.85	2671.29	24	25.5	891.459	3	27.03	9.26	134	89	112
			K.TYPQQAGTIR.K	Y	50.6	1133.58	10	16.8	567.808	2	22.95	85.4	134	19	28
			K.N(+.98)GYIVIK.G	Y	29.3	806.454	7	-51.3	404.214	2	25.34		134	30	36	Deamidation (NQ)	N1:Deamidation (NQ):1000.00
			K.VVEVSTSK.T	N	22.11	847.465	8	16.4	424.747	2	21.37	11.3	134	42	49
NAC subunit beta (14)	14	gb|KMZ60575.1	K.VQASIAANTWVVSGTPQTK.K	Y	55.08	1957.03	19	6.3	979.527	2	24.87	1240	49	73	91
			K.KLEDILPGIINQLGPDNMDNLR.R	Y	50.57	2477.29	22	-7.8	826.766	3	26.62	190	49	92	113
			K.KLEDILPGIINQLGPDNM(+15.99)DNLR.R	Y	43.83	2493.29	22	9.7	832.112	3	26.4	405	49	92	113	Oxidation (M)	M18:Oxidation (M):1000.00
			K.VQASIAAN(+.98)TWVVSGTPQTK.K	Y	35.8	1958.01	19	4.6	980.017	2	25.05		49	73	91	Deamidation (NQ)	N8:Deamidation (NQ):0.00
			K.DDIVIQFLQPK.V	Y	34.44	1314.72	11	1.5	658.367	2	26.4	355	49	62	72
			R.IGVN(+.98)GIPAIEEVNIFK.D	Y	31.63	1712.93	16	-5.2	857.47	2	26.65	417	49	46	61	Deamidation (NQ)	N4:Deamidation (NQ):75.87
			R.LQTTLK.R	Y	18.25	702.428	6	-13	352.216	2	19.58		49	39	44
			R.IAEQLSK.Q	Y	17.97	787.444	7	-8.5	394.726	2	18.4		49	115	121
pTAC16 protein (15)	15	gb|KMZ73091.1	R.LNAVESSFEDAETIAK.A	N	72.78	1722.83	16	16	862.437	2	35.45	200	56	149	164
			K.SQIASLVADIFTNTSM(+15.99)AENK.V	N	59.18	2155.05	20	3.2	1078.53	2	36.91	14.2	56	302	321	Oxidation (M)	M16:Oxidation (M):1000.00
			K.RLNAVESSFEDAETIAK.A	N	57.68	1878.93	17	6.5	940.48	2	35.21	7.73	56	148	164
			K.LVETTDASYTVIK.S	N	55.7	1438.76	13	16.4	720.397	2	34.6	177	56	256	268
			K.DPNTVYVAGATGQVGIR.I	Y	53.76	1716.88	17	11.6	859.457	2	34.7	15	56	90	106
			R.AGVPDLTAAQDLAR.L	N	52.05	1396.73	14	3.3	699.375	2	35.05	52	56	120	133
			R.KDPNTVYVAGATGQVGIR.I	Y	43.88	1844.97	18	4	923.498	2	34.4	11.5	56	89	106
			R.KAYKEDLEK.I	N	38.96	1122.59	9	3.1	562.305	2	29.91	21.2	56	350	358
			K.KIVDDEPK.V	N	33.04	942.502	8	7.8	472.262	2	29.9	27.4	56	430	437
			V.PDLTAAQDLAR.L	N	32.18	1169.6	11	17.8	585.82	2	35.04	10.6	56	123	133
			K.AYKEDLEK.I	N	30.86	994.497	8	16.3	498.264	2	30.44	27.9	56	351	358
			R.IVQILLK.Q	N	16.31	825.569	7	10.3	413.796	2	35.52	18.5	56	107	113
			K.QGFIVR.A	N	15.42	718.413	6	4.8	360.215	2	34.45	16.3	56	114	119
			K.VQVATVR.G	N	15.09	771.46	7	31.5	386.75	2	31.11	5.42	56	438	444
Isoflavone reductase (13)	13	gb|KMZ72723.1	R.FFPSEFGNDVDHVEGPNIR.C	N	90.31	2175	19	5.1	726.012	3	25.4	288	127	106	124
			R.FFPSEFGN(+.98)DVDHVEGPNIR.C	N	85.8	2175.99	19	6.8	1089.01	2	25.28	270	127	106	124	Deamidation (NQ)	N8:Deamidation (NQ):113.83
			K.ILYVRPPANVM(+15.99)SFNDVVSLWEK.K	Y	80.5	2592.34	22	8.7	865.129	3	26.18	182	127	221	242	Oxidation (M)	M11:Oxidation (M):1000.00
			K.AIFVNEEDIGTYTIK.A	N	80.05	1711.87	15	3.6	856.944	2	26.72	169	127	196	210
			K.ILYVRPPANVM(+15.99)SFN(+.98)DVVSLWEK.K	Y	79.98	2593.32	22	-1.4	865.448	3	26.02	84.1	127	221	242	Oxidation (M); Deamidation (NQ)	M11:Oxidation (M):1000.00;N14:Deamidation (NQ):56.99
			K.GDLYDHESLVR.A	Y	77.25	1302.62	11	-6.7	652.313	2	23.9	507	127	60	70
			N.IGQIGSFDENFSPLPAPR.E	Y	75.09	1943.97	18	7.9	973.002	2	25.65	155	127	166	183
			K.QVDIVISTVGTTELKDQVNIIAAIK.E	Y	73.89	2667.51	25	9.4	890.184	3	26.12		127	74	98
			K.ILYVRPPANVMSFNDVVSLWEK.K	Y	72.5	2576.35	22	4.2	859.793	3	26.5	93.4	127	221	242
			K.ILYVRPPANVMSFN(+.98)DVVSLWEK.K	Y	70.65	2577.33	22	12.6	860.128	3	26.62	38.4	127	221	242	Deamidation (NQ)	N14:Deamidation (NQ):56.99
			N.SC(+71.04)AGYFLPNIGQIGSFDENFSPLPAPR.E	Y	63.69	2967.42	27	10.5	990.158	3	26.33	76.5	127	157	183	Propionamide	C2:Propionamide:1000.00
			K.YTTVDEYLNHFV	Y	61.57	1499.69	12	0.1	750.854	2	27.45	22.1	127	307	318
			R.EKLDIIGDGNPK.A	Y	60.86	1297.69	12	-17	649.84	2	24.17	654	127	184	195
			F.IAGVENNFEIEPSFGVEATELYPDVK.Y	N	57.1	2866.39	26	2.5	956.473	3	25.99	34.4	127	281	306
			N.IGQ(+.98)IGSFDENFSPLPAPR.E	Y	56.7	1944.96	18	19.5	973.505	2	25.76	77.6	127	166	183	Deamidation (NQ)	Q3:Deamidation (NQ):0.00
			K.QVDIVISTVGTTELK.D	Y	55.73	1601.89	15	0.7	801.952	2	28.56	11.6	127	74	88
			K.KAAIYQSFK.D	N	53.63	1054.58	9	8	528.302	2	23.83	403	127	43	51
			S.FGVEATELYPDVK.Y	N	52.86	1466.73	13	-0.4	734.372	2	25.31		127	294	306
			K.SEHPTFALVR.T	Y	52.17	1155.6	10	1.4	578.81	2	24.85	394	127	25	34
			Y.FLPNIGQIGSFDENFSPLPAPR.E	Y	51.38	2415.22	22	3.4	806.084	3	26.22		127	162	183
			K.Q(+.98)VDIVISTVGTTELK.D	Y	49.82	1602.87	15	-7.1	802.437	2	25.46	7.44	127	74	88	Deamidation (NQ)	Q1:Deamidation (NQ):1000.00
			K.AAIYQSFK.D	N	47.46	926.486	8	-6.3	464.247	2	24.34	226	127	44	51
			Y.SAFIAGVENNFEIEPSFGVEATELYPDVK.Y	N	46.83	3171.53	29	6.4	1058.19	3	26.23	7.38	127	278	306
			K.ILYVRPPANVM.S	Y	46.82	1271.71	11	1.8	636.861	2	25.43		127	221	231
			C.AGYFLPNIGQIGSFDENFSPLPAPR.E	Y	46.6	2706.34	25	8.6	903.13	3	26.43		127	159	183
			N.DVDHVEGPNIR.C	N	43.72	1249.61	11	11.4	625.817	2	22.26	12.5	127	114	124
			K.LDIIGDGNPK.A	Y	39.91	1040.55	10	6.9	521.286	2	24.41	323	127	186	195
			K.DQVNIIAAIK.E	N	37.44	1083.63	10	10.1	542.827	2	25.32	423	127	89	98
			K.ILYVRPPANVM(+15.99).S	Y	36.37	1287.7	11	0.4	644.858	2	24.81		127	221	231	Oxidation (M)	M11:Oxidation (M):1000.00
			K.ILIIGGTGYIGK.F	Y	35.18	1203.72	12	9.8	602.875	2	25.63	315	127	5	16
			M.SFNDVVSLWEK.K	N	34.59	1322.65	11	8.7	662.338	2	25.91		127	232	242
			R.TIEAEGIPYTFVC(+71.04)PN.S	Y	33.04	1723.81	15	4.7	862.918	2	25.83	85.5	127	142	156	Propionamide	C13:Propionamide:1000.00
			R.TLEPASPK.K	Y	31.95	841.455	8	14	421.74	2	20.36	1050	127	35	42
			K.DAGVTLIK.G	N	30.45	815.475	8	-0.5	408.745	2	24.23	342	127	52	59
			K.FIVLASAK.S	N	26.9	847.517	8	0	424.766	2	24.95	99.7	127	17	24
			R.EKLDIIGDGN.P	Y	24.08	1072.54	10	11.6	537.284	2	24.54	27.5	127	184	193
			K.TSPYPVDLFWAILY.S	N	21.45	1683.85	14	5.1	842.939	2	28.83	77.7	127	264	277
α-SNAP (6)	6	gb|KMZ58533.1	K.IAQM(+15.99)AAELEQYPK.A	N	66.8	1506.74	13	15.1	754.388	2	25.24	27.4	130	160	172	Oxidation (M)	M4:Oxidation (M):1000.00
			R.FLADLAASAEEEDVSK.F	Y	60.49	1693.8	16	8.1	847.916	2	26.26		130	236	251
			K.YEDATDLYEK.A	N	54.12	1245.54	10	11.7	623.785	2	24.95	7.59	130	31	40
			K.YQELDPTFSGTR.E	N	38.76	1412.66	12	10.8	707.343	2	25.65		130	221	232
			K.AVEIFEGIAR.Q	N	38.06	1103.6	10	8.8	552.811	2	26.53		130	173	182
ARF family protein (7)	7	gb|KMZ67128.1	K.AFDLGGHQIAR.R	Y	53	1183.61	11	12.3	592.819	2	35.18	130	30	68	78
			K.ILFLGLDNAGK.T	Y	50.18	1159.66	11	6.6	580.841	2	36.55	76.2	30	23	33
			K.IDIPYAASEVELR.Y	Y	42.5	1474.77	13	8	738.396	2	36.03	436	30	131	143
			K.VDAVIYLVDAYDK.E	Y	35.51	1482.76	13	14.8	742.399	2	36.72		30	88	100
ARF (12)	12	gb|KMZ70858.1	K.NISFTVWDVGGQDK.I	Y	56.14	1564.75	14	-11	783.375	2	34.87	15.5	28702
			K.QDLPNAM(+15.99)NAAEITDK.L	Y	42.73	1645.76	15	-4.4	823.885	2	32.01	12.9	27538	Oxidation (M)	M7:Oxidation (M):1000.00
			R.ILM(+15.99)VGLDAAGK.T	Y	34.05	1102.61	11	-3	552.308	2	33.76	7.76	28254	Oxidation (M)	M3:Oxidation (M):1000.00
			R.DAVLLVFANK.Q	Y	30.64	1088.62	10	-2.8	545.317	2	34.99	5	28727
			R.M(+15.99)LNEDELR.D	Y	23.3	1034.47	8	9.2	518.247	2	30.79	16.9	26714	Oxidation (M)	M1:Oxidation (M):1000.00
			K.LGLHSLR.Q	Y	21.79	794.476	7	-14.7	398.24	2	31.99	16.6	27527
Hypothetical protein (8)	8	gb|KMZ58302.1	R.FGLAYTFDSPLTIDPETTADVMGR.A	Y	77.67	2616.24	24	11.5	873.098	3	27.42		187	75	98
			R.FGLAYTFDSPLTIDPETTADVM(+15.99)GR.A	Y	69.37	2632.24	24	-1.8	878.418	3	27.32	38.3	187	75	98	Oxidation (M)	M22:Oxidation (M):1000.00
			R.FYLQENLTGPNPTK.V	Y	61.7	1620.81	14	13.9	811.426	2	26.12		187	44	57
			R.NEIPIVGGTGVFK.Y	Y	38.68	1329.73	13	17.6	665.884	2	26.56	184	187	145	157
			K.LPTPM(+15.99)LAHLR.F	Y	35.71	1163.65	10	0.5	582.832	2	25.83	19	187	34	43	Oxidation (M)	M5:Oxidation (M):1000.00
			R.N(+.98)EIPIVGGTGVFK.Y	Y	33.45	1330.71	13	9.3	666.37	2	26.69	104	187	145	157	Deamidation (NQ)	N1:Deamidation (NQ):1000.00
			K.LDVLDPR.N	Y	18.55	826.455	7	10.5	414.239	2	25.82	138	187	138	144
			K.YASGYATLTGY.S	Y	17.28	1165.53	11	8.9	583.777	2	26.2	10.8	187	158	168
			K.LVVEEK.E	Y	16.31	715.412	6	13.4	358.718	2	23.17	73.3	187	24	29
Putative Actin (9)	9	gb|KMZ55988.1	R.HTGVM(+15.99)VGM(+15.99)GQK.D	N	59.32	1175.54	11	5.9	588.782	2	28.08	8.07	24958	Oxidation (M)	M5:Oxidation (M):1000.00;M8:Oxidation (M):1000.00
			K.SEYDESGPPIVHR.K	Y	58.72	1484.69	13	8	743.358	2	32.01	51.1	27206
			R.TTGIVLDSGDGVSHTVPIYEGYALPHAILR.L	N	52.55	3150.64	30	17.7	1051.24	3	35.2	14.9	28075
			K.SYELPDGQVITIGAER.F	N	49.13	1746.88	16	12.6	874.458	2	35		28030
			R.GYTFTTTAER.E	N	47.26	1145.54	10	1.7	573.776	2	33.1	41.1	27595
			K.EITALAPSSM(+15.99)K.I	N	45.76	1162.59	11	11.1	582.309	2	32.5	49.6	27394	Oxidation (M)	M10:Oxidation (M):1000.00
			K.IWHHTFYNELR.V	N	45.04	1514.74	11	10.7	758.386	2	34.18	22.9	27847
			K.DAYVGDEAQSK.R	N	45	1181.52	11	10.8	591.774	2	29.02	7.32	25690
			K.AGFAGDDAPR.A	N	42.16	975.441	10	14.8	488.735	2	30.78	55.8	26742
			R.HTGVMVGMGQK.D	N	36.76	1143.55	11	17.7	572.794	2	31.98	3.6	27191
			R.VSPEEHPVLLTEAPLNPK.A	Y	35.79	1969.05	18	-2.5	657.356	3	34.58		27934
			K.YPIEHGIVSNWDDM(+15.99)EK.I	N	31.79	1947.87	16	16.2	650.307	3	34.29		27870	Oxidation (M)	M14:Oxidation (M):1000.00
			K.EITALAPSSMK.I	N	29.72	1146.6	11	1.3	574.306	2	33.96	8.09	27796
			R.AVFPSIVGR.P	N	20.88	944.544	9	4.9	473.282	2	34.89	15	28003
			K.VVAPPER.K	N	20.51	766.434	7	10.7	384.228	2	29.11	7.02	25758
Carnitine operon protein CaiE (10)	10	gb|KMZ68943.1	K.ETSNESTTPAIVPSPDR.I	Y	72.74	1799.85	17	8.3	900.942	2	31.4	1620	92	40	56
			R.SILM(+15.99)EGSLM(+15.99)ETNSILQAGSVLPPGR.R	N	69.39	2631.32	25	9	1316.68	2	34.57	184	92	171	195	Oxidation (M)	M4:Oxidation (M):1000.00;M9:Oxidation (M):1000.00
			R.C(+71.04)VVHAAWSSPTGLPAETSIER.Y	Y	67.17	2281.12	21	10.5	761.387	3	33.68	243	92	126	146	Propionamide	C1:Propionamide:1000.00
			K.ITIGFC(+71.04)SNVQER.C	N	57.71	1436.71	12	2.4	719.363	2	33.75	635	92	114	125	Propionamide	C6:Propionamide:1000.00
			K.VATGVNDLM(+15.99)QR.H	N	53.98	1218.6	11	1.9	610.31	2	29.44	1330	92	225	235	Oxidation (M)	M9:Oxidation (M):1000.00
			K.LTNEEIM(+15.99)DIPK.V	Y	53.5	1317.65	11	16.4	659.842	2	32.59	158	92	214	224	Oxidation (M)	M7:Oxidation (M):1000.00
			R.KLTNEEIMDIPK.V	Y	47.87	1429.75	12	12.2	715.89	2	33.44	132	92	213	224
			R.HFSEFLPYSTVYLEVEK.M	N	47.13	2087.03	17	6.1	1044.53	2	34.79	90.3	92	236	252
			R.KLTNEEIM(+15.99)DIPK.V	Y	44.09	1445.74	12	7.6	723.885	2	32.21	1280	92	213	224	Oxidation (M)	M8:Oxidation (M):1000.00
			R.YVTIGAASLLR.S	Y	42.08	1162.67	11	8.7	582.348	2	34.48	1130	92	147	157
			K.VATGVN(+.98)DLM(+15.99)QR.H	N	40.45	1219.59	11	18.3	610.812	2	30.03	32	92	225	235	Deamidation (NQ); Oxidation (M)	N6:Deamidation (NQ):42.89;M9:Oxidation (M):1000.00
			R.SC(+71.04)TIEPEC(+71.04)IIGQR.S	N	34.29	1589.75	13	4.2	795.888	2	33.65	642	92	158	170	Propionamide	C2:Propionamide:1000.00;C8:Propionamide:1000.00
			R.IHWDYR.G	N	25.49	888.424	6	15.4	445.226	2	32.71	315	92	57	62
			K.VATGVNDLMQR.H	N	19.15	1202.61	11	15.2	602.32	2	32.73	139	92	225	235
			R.IIPLGQWLPK.I	Y	15.01	1163.71	10	22.4	582.874	2	35.25	22.2	92	67	76
